# Supplementary material for: Opportunities for developing therapies for rare genetic diseases: focus on gain-of-function and allostery
Source: Orphanet J Rare Dis. 2017 Apr 17;12:61. doi: 10.1186/s13023-017-0614-4 (PMC5392956; doi:10.1186/s13023-017-0614-4)
Supplement: Additional file 1: Table S1. — The disease mapping for the current FDA-approved orphan drugs. Table S2. The disease mapping for the current FDA-designated orphan drugs. Table S3. The disease category mapped for the current FDA-approved orphan drugs ranked by drug number. Table S4. The individual diseases mapped for the current FDA-approved orphan drugs ranked by drug number. Table S5. The disease category mapped for the current FDA-designated orphan drugs ranked by drug number. Table S6. The individual diseases mapped for the current FDA-designated orphan drugs ranked by drug number. Table S7. The complete text-mining results of the OMIM for diseases caused by a single gain-of-function mutation. Table S8. The complete text-mining results of the OMIM for diseases caused by a single loss-of-function mutation and associated with a potential allosteric activator. Table S9. Terms used to determine gain-of-function and late disease onset in the OMIM disease description. Table S10. Terms used to manually determine if a gain-of-function disease is caused by a mutated structure protein. (ZIP 357 kb) [file 13023_2017_614_MOESM1_ESM.zip]

Archive with 2 entries (2 files):
- Supplemental data.pdf
- Supplemental Data.xlsx
