# Supplementary material for: Opportunities for developing therapies for rare genetic diseases: focus on gain-of-function and allostery
Source: Orphanet J Rare Dis. 2017 Apr 17;12:61. doi: 10.1186/s13023-017-0614-4 (PMC5392956; doi:10.1186/s13023-017-0614-4)
Supplement: Additional file 1: Table S1. — The disease mapping for the current FDA-approved orphan drugs. Table S2. The disease mapping for the current FDA-designated orphan drugs. Table S3. The disease category mapped for the current FDA-approved orphan drugs ranked by drug number. Table S4. The individual diseases mapped for the current FDA-approved orphan drugs ranked by drug number. Table S5. The disease category mapped for the current FDA-designated orphan drugs ranked by drug number. Table S6. The individual diseases mapped for the current FDA-designated orphan drugs ranked by drug number. Table S7. The complete text-mining results of the OMIM for diseases caused by a single gain-of-function mutation. Table S8. The complete text-mining results of the OMIM for diseases caused by a single loss-of-function mutation and associated with a potential allosteric activator. Table S9. Terms used to determine gain-of-function and late disease onset in the OMIM disease description. Table S10. Terms used to manually determine if a gain-of-function disease is caused by a mutated structure protein. (ZIP 357 kb) [file 13023_2017_614_MOESM1_ESM.zip › Supplemental Data.xlsx]

## Sheet: S1. Approved List
Table S1. The disease mapping for the current FDA-approved orphan drugs
Drug Name	FDA-destination	MESH Disease ID	Disease Name	OMIM ID if applicable	Disease Category
adalimumab	treatment of juvenile rheumatoid arthritis	MESH:D001172	arthritis rheumatoid	OMIM:180300	connective tissue disease|immune system disease|musculoskeletal disease
afatinib	treatment of epidermal growth factor receptor (egfr) mutation-positive non-small cell lung cancer (nsclc).	MESH:D008175	non small cell lung cancer	nan	cancer|respiratory tract disease
albendazole	treatment of neurocysticercosis due to taenia solium as: 1) chemotherapy of parenchymal, subarachnoidal and racemose (cysts in spinal fluid) neurocysticercosis in symptomatic cases and 2) prophylaxis of epilepsy and other sequelae in asymptomatic neurocysticercosis.	MESH:D020019	neurocysticercosis	nan	nervous system disease|parasitic disease
albendazole	treatment of hydatid disease (cystic echinococcosis due to e. granulosus larvae or alveolar echinococcosis due to e. multilocularis larvae).	MESH:C536591	alveolar echinococcosis	nan	digestive system disease|parasitic disease
aldesleukin	treatment of metastatic melanoma.	MESH:D008545	melanoma	nan	cancer
aldesleukin	treatment of metastatic renal cell carcinoma.	MESH:D002292	carcinoma renal cell	OMIM:144700|OMIM:605074	cancer|urogenital disease (female)|urogenital disease (male)
alemtuzumab	treatment of chronic lymphocytic leukemia.	MESH:D007938	leukemia	nan	cancer
alglucerase injection	for replacement therapy in patients with gaucher's disease type i.	MESH:D005776	gaucher disease	OMIM:230800|OMIM:230900|OMIM:231000	genetic disease (inborn)|metabolic disease|nervous system disease
alitretinoin	treatment of aids-related kaposi's sarcoma.	MESH:C554498	aids related kaposi sarcoma	nan	bacterial infection or mycosis|cancer|immune system disease|parasitic disease|viral disease
allopurinol sodium	management of patients with leukemia, lymphoma, and solid tumor malignancies who are receiving cancer therapy which causes elevations of serum and urinary uric acid levels and who cannot tolerate oral therapy.	AD General therapic procedures	therapy management	nan	medical procedures
alpha1-proteinase inhibitor (human)	for replacement therapy in the alpha-1-proteinase inhibitor congenital deficiency state.	MESH:C563618	lp a deficiency congenital	nan	genetic disease (inborn)|metabolic disease
altretamine	treatment of advanced adenocarcinoma of the ovary.	MESH:D000230	adenocarcinoma	nan	cancer
ambrisentan	treatment of pulmonary arterial hypertension	MESH:D006976	hypertension pulmonary	OMIM:178600	respiratory tract disease
amifostine	reduction of the incidence of moderate to severe xerostomia in patients undergoing post-operative radiation treatment for head and neck cancer.	MESH:D014987	xerostomia	nan	mouth disease
amifostine	for use as a chemoprotective agent for cisplatin in the treatment of advanced ovarian carcinoma.	MESH:D002277	carcinoma	nan	cancer
aminosalicylic acid	treatment of tuberculosis infections	MESH:D014376	tuberculosis	nan	bacterial infection or mycosis
amiodarone hcl	for the acute treatment and prophylaxis of life-threatening ventricular tachycardia or ventricular fibrillation.	MESH:D014693	ventricular fibrillation	nan	cardiovascular disease|pathology (process)
amphotericin b lipid complex	treatment of invasive fungal infections.	MESH:D007239	infection	nan	bacterial infection or mycosis
anagrelide	treatment of essential thrombocythemia.	MESH:D013920	thrombocythemia essential	OMIM:187950	blood disease
anakinra	treatment of cryopyrin-associated periodic syndromes	MESH:D056587	cryopyrin associated periodic syndromes	OMIM:607115	genetic disease (inborn)|skin disease
anti-inhibitor coagulant complex	routine prophylaxis to prevent or reduce the frequency of bleeding episodes in hemophilia a and b patients with inhibitors	MESH:D002836	hemophilia b	OMIM:306900	blood disease|genetic disease (inborn)
antihemophilic factor (human)	treatment of von willebrand's disease	MESH:D014842	von willebrand disease	nan	blood disease|genetic disease (inborn)
antihemophilic factor (recombinant)	for the control and prevention of hemorrhagic episodes and for surgical prophylaxis in patients with hemophilia a (congenital factor viii deficiency or classic hemophilia).	MESH:D005168	factor vii deficiency	OMIM:227500	blood disease|genetic disease (inborn)
antihemophilic factor (recombinant)	prophylaxis and treatment of bleeding in individuals with hemophilia a or for prophylaxis when surgery is required in individuals with hemophilia a.	MESH:D002836	hemophilia b	OMIM:306900	blood disease|genetic disease (inborn)
antihemophilic factor (recombinant), fc fusion protein	treatment of hemophilia a	MESH:D006467	hemophilia a	OMIM:306700	blood disease|genetic disease (inborn)
antihemophilic factor/von willebrand factor complex (human), dried, pasteurized	treatment of patients with von willebrand's disease	MESH:D014842	von willebrand disease	nan	blood disease|genetic disease (inborn)
antithrombin iii (human)	for replacement therapy in congenital deficiency of at-iii for prevention and treatment of thrombosis and pulmonary emboli.	AD general prevention	prevention	nan	prevention
antithrombin iii (human)	for the treatment of patients with hereditary antithrombin iii deficiency in connection with surgical or obstetrical procedures or when they suffer from thromboembolism.	MESH:D020152	antithrombin iii deficiency	OMIM:613118	blood disease|genetic disease (inborn)
antivenin, crotalidae polyvalent immune fab (ovine)	treatment of envenomations inflicted by north american crotalid snakes.	MESH:D009625	noma	nan	mouth disease
apomorphine hcl	treatment of the on-off fluctuations associated with late-stage parkinson's disease.	MESH:D010300	parkinson disease	nan	nervous system disease
aprotinin	for prophylactic use to reduce perioperative blood loss and the homologous blood transfusion requirement in patients undergoing cardiopulmonary bypass surgery in the course of repeat coronary artery bypass graft surgery, and in selected cases of primary coronary artery bypass graft surgery where the risk of bleeding is especially high (impaired hemostasis) or where transfusion is unavailable or u…	AD General bleeing	bleeding	nan	blood disease
arsenic trioxide	treatment of acute promyelocytic leukemia.	MESH:D015473	leukemia promyelocytic acute	OMIM:612376	cancer
artemether/lumefantrine	for the treatment of infections due to plasmodium falciparum or mixed infections including p. falciparum.	MESH:D007239	infection	nan	bacterial infection or mycosis
atovaquone	treatment of aids associated pneumocystis carinii pneumonia.	MESH:D016720	pneumocystis carinii pneumonia	nan	bacterial infection or mycosis
atovaquone	prevention of pneumocystis carinii pneumonia (pcp) in high-risk, hiv-infected patients defined by a history of one or more episodes of pcp and/or a peripheral cd4+ (t4 helper/inducer) lymphocyte count less than or equal to 200/mm3.	MESH:D016720	pneumocystis carinii pneumonia	nan	bacterial infection or mycosis
azacitidine	treatament of myelodysplastic syndromes	MESH:D009190	myelodysplastic syndromes	nan	blood disease
aztreonam	inhalation therapy for control of gram-negative bacteria in the respiratory tract of patients with cystic fibrosis	MESH:D003550	cystic fibrosis	OMIM:219700	digestive system disease|genetic disease (inborn)|infant-newborn disease|respiratory tract disease
baclofen	treatment of intractable spasticity caused by spinal cord injury, multiple sclerosis, and other spinal diseases (including spinal ischemia, spinal tumor, transverse myelitis, cervical spondylosis, and degenerative myelopathy).	MESH:D009188	myelitis transverse	nan	cancer|immune system disease|nervous system disease
balsalazide disodium	treatment of pediatric patients with ulcerative colitis	MESH:C536315	pediatric ulcerative colitis	nan	digestive system disease
basiliximab	prophylaxis of solid organ rejection.	AD organ rejection	organ rejection	nan	organ transplantation|medical procedures
bedaquiline; (1r,2s) 6-bromo-alpha-[2-(dimethylamino)ethyl]-2-methoxy-alpha-(1-naphthyl)-beta-phenyl-3-quinolineethanol	treatment of active tuberculosis	MESH:D014376	tuberculosis	nan	bacterial infection or mycosis
belatacept	prophylaxis of organ rejection in renal allograft recipients	AD organ rejection	organ rejection	nan	organ transplantation|medical procedures
belinostat	treatment of peripheral t-cell lymphoma (ptcl).	MESH:D016411	lymphoma t cell peripheral	nan	cancer|immune system disease|lymphatic disease
bendamustine hydrochloride	treatment of chronic lymphocytic leukemia	MESH:D007938	leukemia	nan	cancer
bendamustine hydrochloride	treatment of follicular lymphoma, small lymphocytic lymphoma, lymphoplasmacytic lymphoma, splenic marginal zone lymphoma, extranodal marginal zone b-cell lymphoma of mucosa-associated lymphoma tissue (malt), and nodal marginal zone lymphoma (collectively indolent b-cell non-hodgkin's lymphoma)	MESH:D018442	lymphoma b cell marginal zone	nan	cancer|immune system disease|lymphatic disease
benzoate and phenylacetate	for adjunctive therapy in the prevention and treatment of hyperammonemia in patients with urea cycle enzymopathy due to carbamylphosphate synthetase, ornithine, transcarbamylase, or argininosuccinate synthetase deficiency.	OMIM:311250	ornithine transcarbamylase deficiency hyperammonemia due to	OMIM:311250	genetic disease (inborn)|metabolic disease|nervous system disease|pathology (process)
benzoate/phenylacetate	treatment of acute hyperammonemia and associated encephalopathy in patients with deficiencies in enzymes of the urea cycle.	MESH:D022124	hyperammonemia	nan	pathology (process)
beractant	prevention of neonatal respiratory distress syndrome.	MESH:C537749	onat syndrome	nan	cardiovascular disease|pathology (process)
beractant	treatment of neonatal respiratory distress syndrome.	MESH:C537749	onat syndrome	nan	cardiovascular disease|pathology (process)
betaine	treatment of homocystinuria.	MESH:D006712	homocystinuria	OMIM:236200	connective tissue disease|genetic disease (inborn)|metabolic disease|nervous system disease
bevacizumab	treatment of malignant glioma	AD General cancer	malignan	nan	cancer
bevacizumab	treatment of renal cell carcinoma	MESH:D002292	carcinoma renal cell	OMIM:144700|OMIM:605074	cancer|urogenital disease (female)|urogenital disease (male)
bexarotene	treatment of cutaneous t-cell lymphoma.	MESH:D016410	lymphoma t cell cutaneous	nan	cancer|immune system disease|lymphatic disease
biocarbonate infusate	use in the management of patients undergoing continuous renal replacement therapy with hemofiltration	AD General therapic procedures	therapy management	nan	medical procedures
bleomycin sulfate	treatment of malignant pleural effusion.	MESH:D016066	pleural effusion malignant	nan	cancer|respiratory tract disease
bortezomib	treatment of multiple myeloma	MESH:D009101	multiple myeloma	OMIM:254500	blood disease|cancer|cardiovascular disease|immune system disease
bortezomib	treatment of multiple myeloma	MESH:D009101	multiple myeloma	OMIM:254500	blood disease|cancer|cardiovascular disease|immune system disease
bortezomib	treatment of multiple myeloma	MESH:D009101	multiple myeloma	OMIM:254500	blood disease|cancer|cardiovascular disease|immune system disease
bortezomib	treatment of mantle cell lymphoma (mcl).	MESH:D020522	lymphoma mantle cell	nan	cancer|immune system disease|lymphatic disease
bosentan	treatment of pulmonary arterial hypertension.	MESH:D006976	hypertension pulmonary	OMIM:178600	respiratory tract disease
bosutinib	treatment of chronic myelogenous leukemia	MESH:D007938	leukemia	nan	cancer
botulinum toxin type a	treatment of cervical dystonia.	MESH:D004421	dystonia	OMIM:612067	nervous system disease|signs and symptoms
botulinum toxin type a	treatment of strabismus and blepharospasms	MESH:D001764	blepharospasm	nan	eye disease
botulinum toxin type a	treatment of strabismus and blepharospasms	MESH:D001764	blepharospasm	nan	eye disease
botulinum toxin type b	treatment of cervical dystonia.	MESH:D004421	dystonia	OMIM:612067	nervous system disease|signs and symptoms
botulism antitoxin heptavalent (a, b, c, d, e, f, g) (equine)	treatment of botulism.	MESH:D001906	botulism	nan	bacterial infection or mycosis|nervous system disease
botulism immune globulin	treatment of infant botulism.	MESH:D001906	botulism	nan	bacterial infection or mycosis|nervous system disease
brentuximab vedotin	treatment of anaplastic large cell lymphoma	MESH:D017728	lymphoma large cell anaplastic	nan	cancer|immune system disease|lymphatic disease
brentuximab vedotin	treatment of hodgkin's lymphoma	MESH:D008223	lymphoma	nan	cancer|immune system disease|lymphatic disease
buffered intrathecal electrolyte/dextrose injection	for use as a diluent in the intrathecal administration of methotrexate and cytarabine for the prevention or treatment meningeal leukemia and lymphocytic lymphoma	AD general prevention	prevention	nan	prevention
buprenorphine hydrochloride	treatment of opiate addiction in opiate users.	AD General addictions	addict	nan	addictions
buprenorphine in combination with naloxone	treatment of opiate addiction in opiate users	AD General addictions	addict	nan	addictions
busulfan	as preparative therapy in the treatment of malignancies with bone marrow transplantation.	AD General cancer	malignan	nan	cancer
c1 esterase inhibitor (human)	treatment of angioedema	MESH:D000799	angioedema	nan	cardiovascular disease|immune system disease|skin disease
c1-esterase inhibitor (recombinant)	treatment of (acute attacks of) angioedema caused by hereditary or acquired c1-esterase inhibitor deficiency.	MESH:C538173	acquired angioedema	nan	cardiovascular disease|immune system disease|skin disease
c1-esterase-inhibitor, human, pasteurized	prevention and/or treatment of acute attacks of hereditary angioedema.	AD general prevention	prevention	nan	prevention
cabozantinib	treatment of follicular, medullary and anaplastic thyroid carcinoma and metastatic or locally advanced papillary thyroid cancer.	MESH:D018265	carcinoma papillary follicular	nan	cancer
caffeine	treatment of apnea of prematurity.	MESH:D001049	apnea	nan	respiratory tract disease|signs and symptoms
calcitonin-human for injection	treatment of symptomatic paget's disease (osteitis deformans).	MESH:D010001	osteitis deformans	OMIM:167250|OMIM:602080	musculoskeletal disease
calcium acetate	treatment of hyperphosphatemia in end stage renal failure.	MESH:D054559	hyperphosphatemia	nan	metabolic disease
canakinumab	treatment of cryopyrin-associated periodic syndromes	MESH:D056587	cryopyrin associated periodic syndromes	OMIM:607115	genetic disease (inborn)|skin disease
canakinumab	treatment of pediatric (age 16 and under) juvenile rheumatoid arthritis.	MESH:D001172	arthritis rheumatoid	OMIM:180300	connective tissue disease|immune system disease|musculoskeletal disease
capsaicin	management of neuropathic pain in patients with postherpetic neuralgia	MESH:D051474	neuralgia postherpetic	nan	nervous system disease|signs and symptoms
carfilzomib	treatment of multiple myeloma	MESH:D009101	multiple myeloma	OMIM:254500	blood disease|cancer|cardiovascular disease|immune system disease
carglumic acid	treatment of n-acetylglutamate synthetase deficiency.	MESH:C536109	n acetyl glutamate synthetase deficiency	OMIM:237310	genetic disease (inborn)|metabolic disease|nervous system disease
centruroides immune f(ab)2	treatment of scorpion envenomations requiring medical attention.	MESH:D009625	noma	nan	mouth disease
ceramide trihexosidase/alpha-galactosidase a	treatment of fabry's disease.	MESH:D000795	fabry disease	OMIM:301500	cardiovascular disease|genetic disease (inborn)|metabolic disease|nervous system disease
ceritinib	treatment of patients with non-small cell lung cancer (nsclc) that is anaplastic lymphoma kinase(alk)-positive	MESH:C538255	anaplastic small cell lymphoma	nan	cancer|immune system disease|lymphatic disease
cetuximab	treatment of squamous cell cancer of the head and neck in patients who express epidermal growth factor receptor	AD General cancer	cancer	nan	cancer
chenodiol	for patients with radiolucent stones in well opacifying gallbladders, in whom elective surgery would be undertaken except for the presence of increased surgical risk due to systemic disease or age.	MESH:D005705	gallbladder disease	nan	digestive system disease
cinacalcet	treatment of hypercalcemia in patients with primary hyperparathyroidism for whom parathyroidectomy would be indicated on the basis of serum calcium levels, but who are unable to undergo surgery	MESH:D049950	hyperparathyroidism primary	nan	endocrine system disease
cinacalcet	treatment of hypercalcemia in patients with parathyroid carcinoma	MESH:D006934	hypercalcemia	nan	metabolic disease
citric acid, glucono-delta-lactone and magnesium carbonate	treatment of renal and bladder calculi of the apatite or struvite variety.	MESH:D002137	calculi	nan	pathology (anatomical condition)
cladribine	treatment of hairy cell leukemia.	MESH:D007943	leukemia hairy cell	nan	cancer|immune system disease|lymphatic disease
clobazam	treatment of lennox-gastaut syndrome	MESH:D065768	lennox gastaut syndrome	nan	genetic disease (inborn)|nervous system disease
clofarabine	treatment of acute lymphoblastic leukemia	MESH:D007938	leukemia	nan	cancer
clofazimine	treatment of lepromatous leprosy, including dapsone-resistant lepromatous leprosy and lepromatous leprosy complicated by erythema nodosum leprosum.	MESH:D015440	leprosy lepromatous	nan	bacterial infection or mycosis
clonidine	for continous epidural administration as adjunctive therapy with intraspinal opiates for the treatment of pain in cancer patients tolerant to, or unresponsive to, intraspinal opiates.	AD General cancer	cancer	nan	cancer
coagulation factor ix	replacement treatment and prophylaxis of the hemorrhagic complications of hemophilia b.	MESH:D002836	hemophilia b	OMIM:306900	blood disease|genetic disease (inborn)
coagulation factor ix (human)	for use as replacement therapy in patients with hemophilia b for the prevention and control of bleeding episodes, and during surgery to correct defective hemostasis.	MESH:D002836	hemophilia b	OMIM:306900	blood disease|genetic disease (inborn)
coagulation factor ix (recombinant)	prophylactic use to prevent or reduce the frequency of bleeding episodes in patients with hemophilia b (routine prophylaxis in patients where there is no evidence or suspicion of bleeding)	MESH:D002836	hemophilia b	OMIM:306900	blood disease|genetic disease (inborn)
coagulation factor ix (recombinant)	treatment of hemophilia b.	MESH:D002836	hemophilia b	OMIM:306900	blood disease|genetic disease (inborn)
coagulation factor ix (recombinant), fc fusion protein	control and prevention of hemorrhagic episodes in patients with hemophilia b (congenital factor ix deficiency or christmas disease)	MESH:D003677	deficiency disease	nan	nutrition disorder
coagulation factor viia (recombinant)	prevention of bleeding episodes in patients with hemophilia a or b, with or without inhibitors	MESH:D002836	hemophilia b	OMIM:306900	blood disease|genetic disease (inborn)
coagulation factor viia (recombinant)	treatment of bleeding episodes in patients with acquired inhibitors to factor viii or factor ix	MESH:D006467	bleeding factor viii factor ix	OMIM:306700	blood disease|genetic disease (inborn)
coagulation factor viia (recombinant)	treatment of bleeding episodes in patients with congenital factor vii deficiency	MESH:D005168	factor vii deficiency	OMIM:227500	blood disease|genetic disease (inborn)
coagulation factor viia (recombinant)	treatment of bleeding episodes in hemophilia a or b patients with inhibitors to factor viii or factor ix.	MESH:D006467	bleeding factor viii factor ix	OMIM:306700	blood disease|genetic disease (inborn)
coagulation factor viia (recombinant)	prevention of bleeding episodes in patients with acquired inhibitors to factor viii or factor ix	MESH:D006467	bleeding factor viii factor ix	OMIM:306700	blood disease|genetic disease (inborn)
coagulation factor viia (recombinant)	prevention of bleeding episodes in patients with congenital factor vii deficiency	MESH:D005168	factor vii deficiency	OMIM:227500	blood disease|genetic disease (inborn)
coagulation factor viia (recombinant)	treatment of bleeding episodes in glanzmann's thrombasthenia	MESH:D013915	thrombasthenia	OMIM:273800	blood disease|genetic disease (inborn)
coagulation factor xiii a-subunit (recombinant)	prophylaxis of bleeding associated with congential factor xiii deficiency	MESH:D005177	factor xiii deficiency	nan	blood disease|genetic disease (inborn)
coccidioidin sd skin test antigen	for the diagnosis of coccidioidomycosis	MESH:D003047	coccidioidomycosis	nan	bacterial infection or mycosis
colchicine	treatment of familial mediterranean fever	MESH:D010505	familial mediterranean fever	OMIM:249100	genetic disease (inborn)
colfosceril palmitate, cetyl alcohol, tyloxapol	prevention of hyaline membrane disease, also known as respiratory distress syndrome, in infants born at 32 weeks gestation or less.	MESH:D006819	hyaline membrane disease	nan	infant-newborn disease|respiratory tract disease
colfosceril palmitate, cetyl alcohol, tyloxapol	treatment of established hyaline membrane disease at all gestational ages.	MESH:D006819	hyaline membrane disease	nan	infant-newborn disease|respiratory tract disease
collagenase clostridium histolyticum	treatment of peyronie's disease.	peyronie	peyronie	nan	wounds and injuries
corticorelin ovine triflutate	for use in differentiating pituitary and ectopic production of acth in patients with acth-dependent cushings syndrome.	MESH:D000182	acth syndrome ectopic	nan	cancer
crizotinib	treatment of alk-positive, met-positive, or ros-positive non-small cell lung cancer	MESH:D008175	non small cell lung cancer	nan	cancer|respiratory tract disease
cromolyn sodium	treatment of mastocytosis.	MESH:D008415	mastocytosis	nan	cancer|skin disease
cromolyn sodium 4% ophthalmic solution	treatment of vernal keratoconjunctivitis.	MESH:D007637	keratoconjunctivitis	nan	eye disease
cysteamine	treatment of nephropathic cystinosis.	MESH:D003554	cystinosis	OMIM:219800	genetic disease (inborn)|metabolic disease
cysteamine enteric coated	treatment of cystinosis	MESH:D003554	cystinosis	OMIM:219800	genetic disease (inborn)|metabolic disease
cysteamine hydrochloride	treatment of corneal cystine crystal accumulation in cystinosis patients.	MESH:D003554	cystinosis	OMIM:219800	genetic disease (inborn)|metabolic disease
cytarabine liposomal	treatment of neoplastic meningitis.	MESH:D008581	meningitis	nan	nervous system disease
cytomegalovirus immune globulin (human)	prevention or attenuation of primary cytomegalovirus disease in immunosuppressed recipients of organ transplants.	MESH:D014777	virus disease	nan	viral disease
dabrafenib	treatment braf v600 mutation positive stage iib through iv melanoma	MESH:D008545	melanoma	nan	cancer
daclizumab	prevention of acute renal allograft rejection.	AD general prevention	prevention	nan	prevention
dalfampridine	relief of symptoms of multiple sclerosis	MESH:D009103	multiple sclerosis	OMIM:126200|OMIM:612594|OMIM:612595|OMIM:612596	immune system disease|nervous system disease
dantrolene sodium suspension for injection	treatment of malignant hyperthermia syndrome	MESH:D008305	malignant hyperthermia	nan	pathology (process)
dasatinib	treatment of chronic myelogenous leukemia	MESH:D007938	leukemia	nan	cancer
dasatinib	treatment of philadelphia-positive acute lymphoblastic leukemia	MESH:D007938	leukemia	nan	cancer
daunorubicin citrate liposome injection	treatment of patients with advanced hiv-associated kaposi's sarcoma.	MESH:D012514	sarcoma kaposi	OMIM:148000	cancer|viral disease
decitabine	treatment of myelodysplastic syndromes.	MESH:D009190	myelodysplastic syndromes	nan	blood disease
deferasirox	treatment of chronic iron overload in patients with transfusion-dependent anemias	MESH:D019190	iron overload	nan	metabolic disease
deferiprone	treatment of iron overload in patients with hematologic disorders requiring chronic transfusion therapy	MESH:D019190	iron overload	nan	metabolic disease
denileukin diftitox	treatment of patients with cutaneous t-cell lymphoma	MESH:D016410	lymphoma t cell cutaneous	nan	cancer|immune system disease|lymphatic disease
denosumab	treatment of patients with giant cell tumor of bone	MESH:D018212	giant cell tumor of bone	nan	cancer
desmopressin acetate	treatment of mild hemophilia a and von willebrand's disease.	MESH:D014842	von willebrand disease	nan	blood disease|genetic disease (inborn)
dexamethasone intravitreal implant	treatment of non-infectious ocular inflammation of the posterior segment in patients with intermediate, posterior, and panuveitis	MESH:D015867	uveitis intermediate	nan	eye disease
dexrazoxane	treatment of anthracycline extravasation during chemotherapy	AD extravasation	extravasation	nan	medical procedures
dexrazoxane	for the prevention of cardiomyopathy associated with doxorubicin administration.	AD general prevention	prevention	nan	prevention
diazepam viscous solution for rectal administration	for the management of selected, refractory, patients with epilepsy, on stable regimens of antiepileptic drugs (aeds), who require intermittent use of diazepam to control bouts of increased seizure activity.	MESH:D004827	epilepsy	nan	nervous system disease
diethylenetriaminepentaacetic acid (dtpa)	treatment of patients with known or suspected internal contamination with plutonium, americium, or curium to increase the rates of elimination.	AD prevention	internal contamination	nan	prevention
difluprednate	treatment of endogenous and traumatic anterior uveitis and panuveitis.	MESH:D014606	uveitis anterior	nan	eye disease
digoxin immune fab (ovine)	treatment of potentially life threatening digitalis intoxication in patients who are refractory to management by conventional therapy.	AD General therapic procedures	therapy management	nan	medical procedures
dornase alfa	to reduce mucous viscosity and enable the clearance of airway secretions in patients with cystic fibrosis.	MESH:D003550	cystic fibrosis	OMIM:219700	digestive system disease|genetic disease (inborn)|infant-newborn disease|respiratory tract disease
doxorubicin hcl liposome injection	treatment of multiple myeloma	MESH:D009101	multiple myeloma	OMIM:254500	blood disease|cancer|cardiovascular disease|immune system disease
doxorubicin liposome	treatment of ovarian cancer.	MESH:C538090	ovarian cancer	nan	cancer|endocrine system disease|urogenital disease (female)
dronabinol	for the stimulation of appetite and prevention of weight loss in patients with a confirmed diagnosis of aids.	MESH:D015431	weight loss	nan	signs and symptoms
droxidopa	treatment of neurogenic symptomatic orthostatic hypotension in patients with primary autonomic failure, dopamine-beta-hydroxylase deficiency, and nondiabetic autonomic neuropathy.	MESH:C535600	dopamine beta hydroxylase deficiency	OMIM:223360	nervous system disease
ecallantide	treatment of angioedema	MESH:D000799	angioedema	nan	cardiovascular disease|immune system disease|skin disease
ecallantide	treatment of angioedema	MESH:D000799	angioedema	nan	cardiovascular disease|immune system disease|skin disease
eculizumab	treatment of paroxysmal nocturnal hemoglobinuria	MESH:D006457	hemoglobinuria paroxysmal	OMIM:300818	blood disease
eculizumab	treatment of atypical hemolytic uremic syndrome	MESH:D065766	atypical hemolytic uremic syndrome	nan	blood disease|urogenital disease (female)|urogenital disease (male)
eflornithine hcl	treatment of trypanosoma brucei gambiense infection (sleeping sickness).	MESH:D007239	infection	nan	bacterial infection or mycosis
eliglustat	treatment of type i gaucher disease	MESH:D005776	gaucher disease	OMIM:230800|OMIM:230900|OMIM:231000	genetic disease (inborn)|metabolic disease|nervous system disease
elosulfase alfa	use in the treatment of mucopolysaccharidosis (mps) type iv a (morquio a syndrome)	MESH:D009085	mucopolysaccharidosis iv	OMIM:253000|OMIM:253010	connective tissue disease|genetic disease (inborn)|metabolic disease
eltrombopag	treatment of aplastic anemia	MESH:D000741	anemia aplastic	OMIM:609135	blood disease
eltrombopag	treatment of idiopathic thrombocytopenia purpura	MESH:D013921	thrombocytopenia	nan	blood disease
enalapril maleate (powder for oral solution)	treatment of hypertension in pediatric patients	MESH:D006973	hypertension	nan	cardiovascular disease
epirubicin	treatment of breast cancer.	MESH:D001943	breast cancer	nan	cancer|skin disease
epoetin alfa	treatment of anemia associated with hiv infection or hiv treatment.	MESH:D007239	infection	nan	bacterial infection or mycosis
epoetin alfa	treatment of anemia associated with end stage renal disease.	MESH:D000740	anemia	nan	blood disease
epoprostenol	treatment of primary pulmonary hypertension.	MESH:D006976	hypertension pulmonary	OMIM:178600	respiratory tract disease
epoprostenol	treatment of secondary pulmonary hypertension due to intrinsic precapillary pulmonary vascular disease.	MESH:D006976	hypertension pulmonary	OMIM:178600	respiratory tract disease
erwinia l-asparaginase	treatment of acute lymphocytic leukemia.	MESH:D007938	leukemia	nan	cancer
etanercept	reduction in signs and symptoms of moderately to severely active polyarticular-course juvenile rheumatoid arthritis in patients who have had an inadequate response to one or more disease-modifying anti-rheumatic drugs.	MESH:D001172	arthritis rheumatoid	OMIM:180300	connective tissue disease|immune system disease|musculoskeletal disease
ethanolamine oleate	treatment of patients with esophageal varices that have recently bled, to prevent rebleeding.	AD General bleeing	bleeding	nan	blood disease
ethiodized oil injection	management of patients with known hepatocellular carcinoma (hcc)	MESH:D006528	carcinoma hepatocellular	OMIM:114550	cancer|digestive system disease
etidronate disodium	treatment of hypercalcemia of malignancy inadequately managed by dietary modification and/or oral hydration.	MESH:D006934	hypercalcemia	nan	metabolic disease
everolimus	treatment of neuroendocrine tumors	MESH:D018358	neuroendocrine tumors	nan	cancer
everolimus	treatment of tuberous sclerosis complex including tsc-associated subependymal giant cell astrocytoma (sega), tsc-associated angiomyolipoma and tsc-associated lymphangioleiomyomatosis (lam)	MESH:D018192	lymphangioleiomyomatosis	OMIM:606690	cancer|immune system disease|lymphatic disease
everolimus	treatment of tuberous sclerosis complex including tsc-associated subependymal giant cell astrocytoma (sega), tsc-associated angiomyolipoma and tsc-associated lymphangioleiomyomatosis (lam)	MESH:D018192	lymphangioleiomyomatosis	OMIM:606690	cancer|immune system disease|lymphatic disease
exemestane	treatment of advanced breast cancer in postmenopausal women whose disease has progressed following tamoxifen therapy.	MESH:D001941	breast disease	nan	skin disease
factor xiii concentrate (human)	treatment of congenital factor xiii deficiency	MESH:D005177	factor xiii deficiency	nan	blood disease|genetic disease (inborn)
factor xiii concentrate (human)	treatment of congenital factor xiii deficiency	MESH:D005177	factor xiii deficiency	nan	blood disease|genetic disease (inborn)
felbamate	treatment of lennox-gastaut syndrome.	MESH:D065768	lennox gastaut syndrome	nan	genetic disease (inborn)|nervous system disease
filgrastim	treatment of patients with severe chronic neutropenia (absolute neutrophil count less than 500/mm3).	MESH:C535815	neutropenia severe chronic	nan	blood disease
filgrastim	for use in the mobilization of peripheral blood progenitor cells for collection in patients who will receive myeloablative or myelosuppressive chemotherapy.	AD general cancer	myeloablative or myelosuppressive chemotherapy	nan	cancer
filgrastim	treatment of neutropenia associated with bone marrow transplants.	MESH:D009503	neutropenia	nan	blood disease
filgrastim	reduction in the duration of neutropenia, fever, antibiotic use, and hospitalization, following induction and consolidation treatment for acute myeloid leukemia.	MESH:D015470	leukemia myeloid acute	OMIM:601626	cancer
fludarabine phosphate	treatment of chronic lymphocytic leukemia (cll), including refractory cll.	MESH:D007938	leukemia	nan	cancer
fludarabine phosphate oral tablets	treatment of b-cell chronic lymphocytic leukemia	MESH:D015451	leukemia lymphocytic chronic b cell	OMIM:109543|OMIM:151400|OMIM:609630|OMIM:612557|OMIM:612558|OMIM:612559	cancer|immune system disease|lymphatic disease
fluocinolone	treatment uveitis involving the posterior segment of the eye.	MESH:D015866	uveitis posterior	nan	eye disease
follitropin alfa, recombinant	for the initiation and re-initiation of spermatogenesis in adult males with reproductive failure due to hypothalamic or pituitary dysfunction, hypogonadotropic hypogonadism. amended indication 6/27/00: for the induction of spermatogenesis in men with primary and secondary hypogonadotropic hypogonadism in whom the cause of infertility is not due to primary testicular failure.	MESH:D007248	infertility male	nan	urogenital disease (male)
fomepizole	treatment of methanol or ethylene glycol poisoning.	MESH:D011041	poisoning	nan	nan
fomepizole	treatment of methanol or ethylene glycol poisoning.	MESH:D011041	poisoning	nan	nan
fosphenytoin	for the acute treatment of patients with status epilepticus of the grand mal type.	MESH:D013226	status epilepticus	nan	nervous system disease
gabapentin	management of postherpetic neuralgia	MESH:D051474	neuralgia postherpetic	nan	nervous system disease|signs and symptoms
gabapentin enacarbil	treatment of postherpetic neuralgia	MESH:D051474	neuralgia postherpetic	nan	nervous system disease|signs and symptoms
gallium nitrate injection	treatment of hypercalcemia of malignancy.	MESH:D006934	hypercalcemia	nan	metabolic disease
ganciclovir	treatment of acute herpetic keratitis (dendritic and geographic ulcers)	MESH:D007635	keratitis dendritic	nan	eye disease|viral disease
ganciclovir intravitreal implant	treatment of cytomegalovirus retinitis.	MESH:D017726	cytomegalovirus retinitis	nan	eye disease|viral disease
ganciclovir sodium	treatment of cytomegalovirus retinitis in immunocompromised patients with aids.	MESH:D017726	cytomegalovirus retinitis	nan	eye disease|viral disease
gemtuzumab zogamicin	treatment of cd33-positive acute myeloid leukemia.	MESH:D015470	leukemia myeloid acute	OMIM:601626	cancer
glatiramer acetate	treatment of multiple sclerosis.	MESH:D009103	multiple sclerosis	OMIM:126200|OMIM:612594|OMIM:612595|OMIM:612596	immune system disease|nervous system disease
glucarpidase	treatment of patients at risk of methotrexate toxicity	AD general anti-toxicity	toxicity	nan	toxicity
glutamine	for use with human growth hormone in the treatment of short bowel syndrome (nutrient malabsorption from the gastrointestinal tract resulting from an inadequate absorptive surface).	MESH:D012778	short bowel syndrome	nan	digestive system disease|pathology (process)
glycerol phenylbutyrate	maintenance treatment of patients with deficiencies in enzymes of the urea cycle	MESH:D056806	urea cycle	nan	genetic disease (inborn)|metabolic disease|nervous system disease
gonadorelin acetate	for induction of ovulation in women with hypothalamic amenorrhea due to a deficiency or absence in the quantity or pulse pattern of endogenous gnrh secretion.	MESH:D000568	amenorrhea	nan	pathology (process)
halofantrine	treatment of mild to moderate acute malaria caused by susceptible strains of p. falciparum and p. vivax.	MESH:D016778	malaria falciparum	nan	parasitic disease
hemin	amelioration of recurrent attacks of acute intermittent porphyria (aip) temporarily related to the menstrual cycle in susceptible women and similar symptoms which occur in other patients with aip, porphyria variegata and hereditary coproporphyria.	MESH:D017118	porphyria acute intermittent	OMIM:176000	digestive system disease|genetic disease (inborn)|metabolic disease|skin disease
hepatitis b immune globulin (human)	prevention of hepatitis b recurrence following orthotopic liver transplant	MESH:D006506	hepatitis a	nan	digestive system disease|viral disease
histrelin	treatment of central precocious puberty	MESH:C562787	precocious puberty central	OMIM:176400	endocrine system disease
histrelin acetate	treatment of central precocious puberty.	MESH:C562787	precocious puberty central	OMIM:176400	endocrine system disease
human fibrinogen concentrate, pasteurized	treatment of fibrinogen deficient patients	MESH:C531603	fibrinogen	OMIM:202400	blood disease|genetic disease (inborn)
human plasma coagulation factor viii and human plasma von willebrand factor	treatment of von willebrand disease except for surgical and/or invasive procedures in patients with von willebrand disease in whom desmopressin is either ineffective or contraindicated	MESH:D014842	von willebrand disease	nan	blood disease|genetic disease (inborn)
hydroxocobalamin	treatment of acute cyanide poisoning	MESH:D011041	poisoning	nan	nan
hydroxyprogesterone caproate	prevention of preterm birth in singleton pregnancies	AD general prevention	prevention	nan	prevention
hydroxyurea	treatment of patients with sickle cell anemia as shown by the presence of hemoglobin s.	MESH:D000755	anemia sickle cell	OMIM:603903	blood disease|genetic disease (inborn)
ibritumomab tiuxetan	treatment of b-cell non-hodgkin's lymphoma.	MESH:D008228	lymphoma non hodgkin	OMIM:605027	cancer|immune system disease|lymphatic disease
ibrutinib	treatment of chronic lymphocytic leukemia (cll)	MESH:D007938	leukemia	nan	cancer
ibrutinib	treatment of chronic lymphocytic leukemia (cll)	MESH:D007938	leukemia	nan	cancer
ibrutinib	treatment of mantle cell lymphoma.	MESH:D020522	lymphoma mantle cell	nan	cancer|immune system disease|lymphatic disease
ibuprofen lysine	treatment of patent ductus arteriosus	MESH:D004374	ductus arteriosus patent	OMIM:607411	cardiovascular disease|congenital abnormality
icatibant	treatment of angioedema	MESH:D000799	angioedema	nan	cardiovascular disease|immune system disease|skin disease
icodextrin 7.5% with electrolytes peritoneal dialysis solution	treatment of those patients having end stage renal disease and requiring peritoneal dialysis treatment.	MESH:D010532	peritoneal disease	nan	digestive system disease
idarubicin hcl for injection	treatment of acute myelogenous leukemia, also referred to as acute nonlymphocytic leukemia.	MESH:D007938	leukemia	nan	cancer
idelalisib	treatment of chronic lymphocytic leukemia and small lymphocytic lymphoma	MESH:D007938	leukemia	nan	cancer
idelalisib	treatment of follicular lymphoma	MESH:D008224	lymphoma follicular	OMIM:613024	cancer|immune system disease|lymphatic disease
idursulfase	long term enzyme replacement therapy for patients with mucopolysaccharidosis ii (hunter syndrome)	MESH:D016532	mucopolysaccharidosis ii	OMIM:309900	connective tissue disease|genetic disease (inborn)|metabolic disease|nervous system disease
ifosfamide	treatment of testicular cancer.	MESH:D013736	testicular cancer	nan	cancer|endocrine system disease|urogenital disease (male)
iloprost inhalation solution	treatment of pulmonary arterial hypertension	MESH:D006976	hypertension pulmonary	OMIM:178600	respiratory tract disease
imatinib	treatment of philadelphia-positive acute lymphoblastic leukemia	MESH:D007938	leukemia	nan	cancer
imatinib	treatment of philadelphia-positive acute lymphoblastic leukemia	MESH:D007938	leukemia	nan	cancer
imatinib	treatment of chronic myelogenous leukemia	MESH:D007938	leukemia	nan	cancer
imatinib mesylate	treatment of myeloproliferative disorders/myelodysplastic syndromes associated with platelet-derived growth factor gene re-arrangements	MESH:D009196	myeloproliferative disorders	nan	blood disease
imatinib mesylate	treatment of gastrointestinal stromal tumors	MESH:D046152	gastrointestinal stromal tumors	OMIM:606764	cancer|digestive system disease
imatinib mesylate	treatment of gastrointestinal stromal tumors	MESH:D046152	gastrointestinal stromal tumors	OMIM:606764	cancer|digestive system disease
imatinib mesylate	treatment of systemic mastocytosis without the d816v c-kit mutation	MESH:D034721	mastocytosis systemic	nan	cancer
imatinib mesylate	treatment of idiopathic hypereosinophilic syndrome including acute and chronic eosinophilic leukemia	MESH:D015472	leukemia eosinophilic acute	nan	cancer
imatinib mesylate	treatment of dermatofibrosarcoma protuberans	MESH:D018223	dermatofibrosarcoma	nan	cancer
imiglucerase	replacement therapy in patients with types i, ii, and iii gaucher's disease.	MESH:D005776	gaucher disease	OMIM:230800|OMIM:230900|OMIM:231000	genetic disease (inborn)|metabolic disease|nervous system disease
immune globulin (human)	treatment of chronic inflammatory demyelinating polyneuropathy	neuropathy	neuropathy	nan	nervous system disease
immune globulin infusion (human)	treatment of multifocal motor neuropathy	neuropathy	neuropathy	nan	nervous system disease
immune globulin intravenous, human	infection prophylaxis in pediatric patients affected with the human immunodeficiency virus.	MESH:D007239	infection	nan	bacterial infection or mycosis
immune globulin intraveous (human)	treatment of idiopathic thrombocytopenic purpura (also known as primary immune thrombocytopenia)	MESH:D016553	purpura thrombocytopenic idiopathic	OMIM:188030	blood disease|immune system disease|pathology (process)|signs and symptoms
infliximab	treatment of pediatric (0 to 16 years of age) crohn's disease	MESH:C536215	pediatric crohn s disease	nan	digestive system disease
infliximab	treatment of pediatric (0 to 16 years of age) ulcerative colitis	MESH:C536315	pediatric ulcerative colitis	nan	digestive system disease
infliximab	treatment of crohn's disease	MESH:D003424	crohn disease	nan	digestive system disease
interferon alfa-2a	treatment of chronic myelogenous leukemia.	MESH:D007938	leukemia	nan	cancer
interferon alfa-2a (recombinant)	treatment of aids related kaposi's sarcoma.	MESH:C554498	aids related kaposi sarcoma	nan	bacterial infection or mycosis|cancer|immune system disease|parasitic disease|viral disease
interferon alfa-2b (recombinant)	treatment of aids-related kaposi's sarcoma.	MESH:C554498	aids related kaposi sarcoma	nan	bacterial infection or mycosis|cancer|immune system disease|parasitic disease|viral disease
interferon beta-1a	treatment of multiple sclerosis.	MESH:D009103	multiple sclerosis	OMIM:126200|OMIM:612594|OMIM:612595|OMIM:612596	immune system disease|nervous system disease
interferon beta-1b	treatment of multiple sclerosis.	MESH:D009103	multiple sclerosis	OMIM:126200|OMIM:612594|OMIM:612595|OMIM:612596	immune system disease|nervous system disease
interferon gamma 1-b	treatment of chronic granulomatous disease.	MESH:D006105	granulomatous disease chronic	nan	blood disease|genetic disease (inborn)|immune system disease
interferon gamma-1b	delaying time to disease progression in patients with severe, malignant osteopetrosis.	MESH:D018450	disease progression	nan	pathology (process)
iobenguane i 123	for the diagnosis of pheochromocytomas	MESH:D010673	pheochromocytoma	OMIM:171300	cancer
iobenguane i 123	for the diagnosis of neuroblastomas	MESH:D009447	neuroblastoma	OMIM:256700|OMIM:613013|OMIM:613014|OMIM:613015|OMIM:613016|OMIM:613017	cancer
iobenguane sulfate i 131	for use as a diagnostic adjunct in patients with pheochromocytoma.	MESH:D010673	pheochromocytoma	OMIM:171300	cancer
ipilimumab	treatment of high risk stage ii, stage iii, and stage iv melanoma	MESH:D008545	melanoma	nan	cancer
iron(iii)-hexacyanoferrate(ii)	treatment of patients with known or suspected internal contamination with radioactive or non-radioactive cesium or thallium	AD prevention	internal contamination	nan	prevention
ivacaftor	treatment of patients with cystic fibrosis	MESH:D003550	cystic fibrosis	OMIM:219700	digestive system disease|genetic disease (inborn)|infant-newborn disease|respiratory tract disease
japanese encephalitis vaccine, inactivated, adsorbed	prevention of japanese encephalitis virus in pediatric patients.	MESH:D004672	encephalitis japanese	nan	nervous system disease|viral disease
lamotrigine	treatment of lennox-gastaut syndrome.	MESH:D065768	lennox gastaut syndrome	nan	genetic disease (inborn)|nervous system disease
lanreotide	treatment for acromegly	MESH:C531600	acromegly	nan	endocrine system disease|musculoskeletal disease|nervous system disease
laronidase	treatment of patients with mucopolysaccharidosis-i.	MESH:D008059	mucopolysaccharidosis i	OMIM:607014|OMIM:607015|OMIM:607016	connective tissue disease|genetic disease (inborn)|metabolic disease
lenalidomide	treatment for multiple myeloma	MESH:D009101	multiple myeloma	OMIM:254500	blood disease|cancer|cardiovascular disease|immune system disease
lenalidomide	treatment of mantle cell lymphoma	MESH:D020522	lymphoma mantle cell	nan	cancer|immune system disease|lymphatic disease
lenalidomide	treatment of myelodysplastic syndromes	MESH:D009190	myelodysplastic syndromes	nan	blood disease
lepirudin	treatment of heparin-associated thrombocytopenia type ii.	MESH:D013921	thrombocytopenia	nan	blood disease
leucovorin	for use in combination with 5-fluorouracil for the treatment of metastatic colorectal cancer.	AD General cancer	cancer	nan	cancer
leucovorin	for rescue use after high dose methotrexate therapy in the treatment of osteosarcoma.	MESH:D012516	osteosarcoma	OMIM:259500	cancer
leuprolide acetate	treatment of central precocious puberty	MESH:C562787	precocious puberty central	OMIM:176400	endocrine system disease
levocarnitine	treatment of genetic carnitine deficiency.	MESH:C536778	carnitine deficiency	OMIM:212140	cardiovascular disease|musculoskeletal disease|nervous system disease|pathology (process)
levocarnitine	treatment of primary and secondary carnitine deficiency of genetic origin.	MESH:C536778	carnitine deficiency	OMIM:212140	cardiovascular disease|musculoskeletal disease|nervous system disease|pathology (process)
levocarnitine	treatment of manifestations of carnitine deficiency in patients with end stage renal disease who require dialysis.	MESH:C536778	carnitine deficiency	OMIM:212140	cardiovascular disease|musculoskeletal disease|nervous system disease|pathology (process)
levoleucovorin	for use in conjunction with high-dose methotrexate in the treatment of osteosarcoma.	MESH:D012516	osteosarcoma	OMIM:259500	cancer
levoleucovorin	for use in combination chemotherapy with the approved agent 5-fluorouracil in the palliative treatment of metastatic adenocarcinoma of the colon and rectum	MESH:D000230	adenocarcinoma	nan	cancer
levomethadyl acetate hydrochloride	treatment of heroin addicts suitable for maintenance on opiate agonists.	AD General addictions	addict	nan	addictions
lidocaine patch 5%	for relief of allodynia (painful hypersensitivity), and chronic pain in postherpetic neuralgia.	MESH:D051474	neuralgia postherpetic	nan	nervous system disease|signs and symptoms
liothyronine sodium injection	treatment of myxedema coma/precoma.	MESH:D009230	myxedema	nan	connective tissue disease|endocrine system disease
liposomal amphotericin b	treatment of cryptococcal meningitis.	MESH:D016919	meningitis cryptococcal	nan	bacterial infection or mycosis|nervous system disease
liposomal amphotericin b	treatment of visceral leishmaniasis.	MESH:D007898	leishmaniasis visceral	OMIM:608207	parasitic disease
lodoxamide tromethamine	treatment of vernal keratoconjunctivitis.	MESH:D007637	keratoconjunctivitis	nan	eye disease
lomitapide	treatment of homozygous familial hypercholesterolemia	OMIM:143890	hypercholesterolemia familial	OMIM:143890	genetic disease (inborn)|metabolic disease
macitentan	treatment of pulmonary arterial hypertension	MESH:D006976	hypertension pulmonary	OMIM:178600	respiratory tract disease
mafenide acetate solution	for use as an adjunctive topical antimicrobial agent to control bacterial infection when used under moist dressings over meshed autografts on excised burn wounds.	MESH:D014946	wound infection	nan	bacterial infection or mycosis|wounds and injuries
mecasermin	treatment of growth hormone insensitivity syndrome.	MESH:C567564	growth hormone	OMIM:612781	endocrine system disease|genetic disease (inborn)|musculoskeletal disease|nervous system disease
mecasermin rinfabate	treatment of growth hormone insensitivity syndrome (ghis)	MESH:C567564	growth hormone	OMIM:612781	endocrine system disease|genetic disease (inborn)|musculoskeletal disease|nervous system disease
meclorethamine	treatment of mycosis fungoides	MESH:D009182	mycosis fungoides	nan	cancer|immune system disease|lymphatic disease
mefloquine hcl	for use in the treatment of acute malaria due to plasmodium falciparum and plasmodium vivax, and for the prophylaxis of plasmodium falciparum malaria which is resistant to other available drugs	MESH:D016778	malaria falciparum	nan	parasitic disease
mefloquine hcl	for use in the treatment of acute malaria due to plasmodium falciparum and plasmodium vivax, and for the prophylaxis of plasmodium falciparum malaria which is resistant to other available drugs	MESH:D016778	malaria falciparum	nan	parasitic disease
megestrol acetate	treatment of patients with anorexia, cachexia, or significant weight loss (=/>10% of baseline body weight) and confirmed diagnosis of aids.	MESH:D001835	body weight	nan	signs and symptoms
meloxicam	treatment of juvenile rheumatoid arthritis	MESH:D001172	arthritis rheumatoid	OMIM:180300	connective tissue disease|immune system disease|musculoskeletal disease
melphalan	treatment of patients with multiple myeloma for whom oral therapy is inappropriate.	MESH:D009101	multiple myeloma	OMIM:254500	blood disease|cancer|cardiovascular disease|immune system disease
mercaptopurine oral solution	treatment of acute lymphoblastic leukemia in pediatric patients	MESH:D007938	leukemia	nan	cancer
mesna	for use as a prophylactic agent in reducing the incidence of ifosfamide-induced hemorrhagic cystitis.	MESH:D003556	cystitis	nan	urogenital disease (female)|urogenital disease (male)
methotrexate sodium	treatment of osteogenic sarcoma.	MESH:D012509	sarcoma	nan	cancer
metreleptin	treatment of metabolic disorders secondary to lipodystrophy	MESH:D008060	lipodystrophy	nan	metabolic disease|skin disease
metronidazole (topical)	treatment of acne rosacea.	MESH:D012393	rosacea	nan	skin disease
midodrine hcl	treatment of patients with symptomatic orthostatic hypotension.	MESH:D007024	hypotension orthostatic	nan	cardiovascular disease|nervous system disease
mifepristone	treatment of the clinical manifestations of endogenous cushing's syndrone	MESH:D003480	cushing syndrone	nan	endocrine system disease
miglustat	treatment of gaucher disease.	MESH:D005776	gaucher disease	OMIM:230800|OMIM:230900|OMIM:231000	genetic disease (inborn)|metabolic disease|nervous system disease
miltefosine	treatment of leishmaniasis.	MESH:D007896	leishmaniasis	nan	parasitic disease|skin disease
mipomersen	treatment of homozygous familial hypercholesterolemia	OMIM:143890	hypercholesterolemia familial	OMIM:143890	genetic disease (inborn)|metabolic disease
mitomycin-c	treatment of refractory glaucoma as an adjunct to ab externo glaucoma surgery.	MESH:D005901	glaucoma	nan	eye disease
mitoxantrone	treatment of hormone refractory prostate cancer.	AD General cancer	cancer	nan	cancer
mitoxantrone	treatment of secondary-progressive multiple sclerosis.	MESH:D009103	multiple sclerosis	OMIM:126200|OMIM:612594|OMIM:612595|OMIM:612596	immune system disease|nervous system disease
mitoxantrone	treatment of progressive-relapsing multiple sclerosis.	MESH:D009103	multiple sclerosis	OMIM:126200|OMIM:612594|OMIM:612595|OMIM:612596	immune system disease|nervous system disease
mitoxantrone hcl	treatment of acute myelogenous leukemia, also referred to as acute nonlymphocytic leukemia.	MESH:D007938	leukemia	nan	cancer
modafinil	treatment of excessive daytime sleepiness in narcolepsy.	MESH:D009290	narcolepsy	OMIM:605841|OMIM:609039|OMIM:612417|OMIM:612851|OMIM:614223	mental disorder|nervous system disease
monooctanoin	for dissolution of cholesterol gallstones retained in the common bile duct.	MESH:D042882	gallstones	nan	digestive system disease|pathology (anatomical condition)
morphine sulfate concentrate (preservative free)	for use in microinfusion devices for intraspinal administration in the treatment of intractable chronic pain.	MESH:D010148	pain intractable	nan	nervous system disease|signs and symptoms
multi-vitamin infusion without vitamin k	prevention of vitamin deficiency and thromboembolic complications in people receiving home parenteral nutrition and warfarin-type anticoagulant therapy	MESH:D014802	vitamin a deficiency	nan	nutrition disorder
n-acetylgalactosamine-4-sulfatase, recombinant human	treatment of mucopolysaccharidosis type vi (maroteaux-lamy syndrome).	MESH:D009087	mucopolysaccharidosis vi	OMIM:253200	connective tissue disease|genetic disease (inborn)|metabolic disease
nafarelin acetate	treatment of central precocious puberty.	MESH:C562787	precocious puberty central	OMIM:176400	endocrine system disease
nelarabine	treatment of acute lymphoblastic leukemia and lymphoblastic lymphoma	MESH:D007938	leukemia	nan	cancer
nilotinib	treatment of chronic myelogenous leukemia	MESH:D007938	leukemia	nan	cancer
nimodipine	treatment of subarachnoid hemorrhage.	MESH:D013345	subarachnoid hemorrhage	nan	cardiovascular disease|nervous system disease|pathology (process)
nitazoxanide	treatment of cryptosporidiosis.	MESH:D003457	cryptosporidiosis	nan	animal disease|digestive system disease|parasitic disease
nitazoxanide	treatment of intestinal giardiasis	MESH:D005873	giardiasis	nan	digestive system disease|parasitic disease
nitisinone	treatment of tyrosinemia type 1.	MESH:D020176	tyrosinemia	OMIM:276600|OMIM:276700|OMIM:276710	genetic disease (inborn)|metabolic disease|nervous system disease
nitric oxide	treatment of persistent pulmonary hypertension in the newborn.	MESH:D006976	hypertension pulmonary	OMIM:178600	respiratory tract disease
obinutuzumab	treatment of chronic lymphocytic leukemia	MESH:D007938	leukemia	nan	cancer
octreotide	treatment of severe diarrhea and flushing associated with malignant carcinoid tumors.	MESH:D002276	carcinoid tumor	nan	cancer
octreotide	treatment of acromegaly.	MESH:D000172	acromegaly	nan	endocrine system disease|musculoskeletal disease|nervous system disease
octreotide	treatment of diarrhea associated with vasoactive intestinal peptide tumors (vipoma).	MESH:D003967	diarrhea	nan	signs and symptoms
ofatumumab	treatment of chronic lymphocytic leukemia	MESH:D007938	leukemia	nan	cancer
ofatumumab	treatment of chronic lymphocytic leukemia	MESH:D007938	leukemia	nan	cancer
ofloxacin	treatment of bacterial corneal ulcers.	MESH:D003320	corneal ulcer	nan	bacterial infection or mycosis|eye disease
omacetaxine mepesuccinate	treatment of chronic myelogenous leukemia	MESH:D007938	leukemia	nan	cancer
oprelvekin	prevention of severe chemotherapy-induced thrombocytopenia.	MESH:D013921	thrombocytopenia	nan	blood disease
oxybate	treatment of narcolepsy.	MESH:D009290	narcolepsy	OMIM:605841|OMIM:609039|OMIM:612417|OMIM:612851|OMIM:614223	mental disorder|nervous system disease
oxybate	treatment of narcolepsy.	MESH:D009290	narcolepsy	OMIM:605841|OMIM:609039|OMIM:612417|OMIM:612851|OMIM:614223	mental disorder|nervous system disease
paclitaxel	treatment of aids-related kaposi's sarcoma.	MESH:C554498	aids related kaposi sarcoma	nan	bacterial infection or mycosis|cancer|immune system disease|parasitic disease|viral disease
paclitaxel protein-bound particles	treatment of pancreatic cancer.	MESH:C535836	pancreatic cancer	nan	cancer|digestive system disease|endocrine system disease
pasireotide	treatment of cushing's disease	MESH:D003480	cushing disease	nan	endocrine system disease
pazopanib	treatment of soft tissue sarcomas	MESH:D012509	sarcoma	nan	cancer
pegademase bovine	for enzyme replacement therapy for ada deficiency in patients with severe combined immunodeficiency.	MESH:D016511	severe combined immunodeficiency	nan	immune system disease|infant-newborn disease|metabolic disease
pegaspargase	treatment of acute lymphocytic leukemia.	MESH:D007938	leukemia	nan	cancer
peginterferon alfa-2b	treatment of malignant melanoma stages iib through iv.	AD General cancer	malignan	nan	cancer
pegloticase	to control the clinical consequences of hyperuricemia in patients with severe gout in whom conventional therapy is contraindicated or has been ineffective.	MESH:D033461	hyperuricemia	nan	pathology (process)
pegvisomant	treatment of acromegaly.	MESH:D000172	acromegaly	nan	endocrine system disease|musculoskeletal disease|nervous system disease
pemetrexed disodium	treatment of malignant pleural mesothelioma	MESH:C562839	mesothelioma malignant	OMIM:156240	cancer|respiratory tract disease
pentamidine isethionate	prevention of pneumocystis carinii pneumonia in patients at high risk of developing this disease.	MESH:D016720	pneumocystis carinii pneumonia	nan	bacterial infection or mycosis
pentamidine isethionate	treatment of pneumocystis carinii pneumonia.	MESH:D016720	pneumocystis carinii pneumonia	nan	bacterial infection or mycosis
pentosan polysulfate sodium	treatment of interstitial cystitis.	MESH:D018856	cystitis interstitial	nan	urogenital disease (female)|urogenital disease (male)
pentostatin for injection	treatment of hairy cell leukemia.	MESH:D007943	leukemia hairy cell	nan	cancer|immune system disease|lymphatic disease
pilocarpine	treatment of xerostomia induced by radiation therapy for head and neck cancer.	MESH:D014987	xerostomia	nan	mouth disease
pilocarpine hcl	treatment of xerostomia and keratoconjunctivitis sicca in sjogren's syndrome patients.	MESH:D007638	keratoconjunctivitis sicca	nan	eye disease
plerixafor	for use to improve the yield of progentor cells in the apheresis product for subsequest stem cell transplantation following myelosuppressive or myeloablative chemotherapy	AD general cancer	myeloablative or myelosuppressive chemotherapy	nan	cancer
polifeprosan 20 with carmustine	treatment of malignant glioma	AD General cancer	malignan	nan	cancer
polifeprosan 20 with carmustine	treatment of malignant glioma.	AD General cancer	malignan	nan	cancer
pomalidomide	treatment of multiple myeloma	MESH:D009101	multiple myeloma	OMIM:254500	blood disease|cancer|cardiovascular disease|immune system disease
ponatinib	treatment of chronic myeloid leukemia	MESH:D007951	leukemia myeloid	nan	cancer
ponatinib	treatment of philadelphia chromosome-positive acute lymphoblastic leukemia (ph+all)	MESH:D010677	philadelphia chromosome	nan	pathology (process)
porfimer	for the ablation of high-grade dysplasia in barrett's esophagus in patients who are not considered to be candidates for esophagectomy	MESH:D001471	barrett esophagus	nan	digestive system disease
porfimer sodium	for the photodynamic therapy of patients with primary or recurrent obstructing (either partially or completely) esophageal carcinoma.	MESH:D002277	carcinoma	nan	cancer
potassium citrate	prevention of uric acid nephrolithiasis.	MESH:D053040	nephrolithiasis	nan	urogenital disease (female)|urogenital disease (male)
potassium citrate	for avoidance of the complication of calcium stone formation in patients with uric lithiasis.	MESH:D020347	lithiasis	nan	pathology (process)
potassium citrate	prevention of calcium renal stones in patients with hypocitraturia.	AD general prevention	prevention	nan	prevention
potassium iodide oral solution	for use as a thyroid blocking agent in pediatric patients exposed to radiactive iodine	AD prevention	exposed	nan	prevention
pralatrexate	treatment of t-cell lymphoma	MESH:D016399	lymphoma t cell	nan	cancer|immune system disease|lymphatic disease
propranolol	treatment of proliferating infantile hemangiomas requiring systemic therapy	MESH:D006391	hemangioma	nan	cancer
protein c concentrate	for replacement therapy in congenital protein c deficiency for the prevention and treatment of thrombosis, pulmonary emboli, and purpura fulminans.	MESH:D018455	protein s deficiency	nan	blood disease
prothrombin complex concentrate (human)	treatment of patients needing urgent reversal of vitamin k antagonist therapy for treatment of major bleeding and/or surgical procedures	AD General bleeing	bleeding	nan	blood disease
prothrombin complex concentrate (human)	treatment of patients needing urgent reversal of vitamin k antagonist therapy for treatment of major bleeding and/or surgical procedures	AD General bleeing	bleeding	nan	blood disease
pulmonary surfactant replacement, porcine	for the treatment and prevention of respiratory distress syndrome in premature infants.	MESH:C566881	respiratory distress syndrome in premature infants	OMIM:267450	infant-newborn disease|respiratory tract disease
quinine sulfate	treatment of malaria	MESH:D008288	malaria	OMIM:609148|OMIM:611162	parasitic disease
raloxifene	reduction of the risk of breast cancer in postmenopausal women	MESH:D001943	breast cancer	nan	cancer|skin disease
ramucirumab	treatment of gastric cancer	AD General cancer	cancer	nan	cancer
rasburicase	treatment of malignancy-associated or chemotherapy-induced hyperuricemia.	MESH:D033461	hyperuricemia	nan	pathology (process)
raxibacumab	treatment of anthrax	MESH:D000881	anthrax	nan	bacterial infection or mycosis
recombinant human acid alpha-glucosidase; alglucosidase alfa	treatment of glycogen storage disease type ii.	MESH:D006009	glycogen storage disease type ii	OMIM:232300	genetic disease (inborn)|metabolic disease|nervous system disease
recombinant human acid alpha-glucosidase; alglucosidase alfa	treatment of glycogen storage disease type ii.	MESH:D006009	glycogen storage disease type ii	OMIM:232300	genetic disease (inborn)|metabolic disease|nervous system disease
recombinant human acid alpha-glucosidase; alglucosidase alfa	treatment of glycogen storage disease type ii.	MESH:D006009	glycogen storage disease type ii	OMIM:232300	genetic disease (inborn)|metabolic disease|nervous system disease
recombinant human antithrombin	treatment of congenital antithrombin deficiency to prevent the occurrence of serious, potentially life-threatening venous thromboembolisms which may develop as a result of surgical or obstetrical procedures	MESH:D054556	venous thromboembolism	nan	cardiovascular disease
recombinant human luteinizing hormone	for use in association with recombinant human follicle stimulating hormone for the treatment of women with chronic anovulation due to hypogonadotropic hypogonadism.	MESH:D007006	hypogonadism	nan	endocrine system disease
regorafenib	treatment gastrointestinal stromal tumors	MESH:D046152	gastrointestinal stromal tumors	OMIM:606764	cancer|digestive system disease
repository corticotropin or adrenocorticotropic hormone	treatment of infantile spasms	MESH:D013036	spasms infantile	nan	nervous system disease
respiratory syncytial virus immune globulin (human)	prophylaxis of respiratory syncytial virus lower respiratory tract infections in infants and young children at high risk of rsv disease.	MESH:D018357	respiratory syncytial virus infections	nan	viral disease
rho (d) immune globulin intravenous (human)	treatment of immune thrombocytopenic purpura.	MESH:D011696	purpura thrombocytopenic	nan	blood disease|immune system disease|pathology (process)|signs and symptoms
ribavirin	treatment of chronic hepatitis c in pediatric patients	MESH:D019698	hepatitis c chronic	nan	digestive system disease|viral disease
rifabutin	prevention of disseminated mycobacterium avium complex disease in patients with advanced hiv infection.	AD general prevention	prevention	nan	prevention
rifampin	for antituberculosis treatment where use of the oral form of the drug is not feasible.	MESH:D014393	tuberculosis oral	nan	bacterial infection or mycosis|mouth disease
rifampin, isoniazid, pyrazinamide	for the short-course treatment of tuberculosis.	MESH:D014376	tuberculosis	nan	bacterial infection or mycosis
rifapentine	treatment of pulmonary tuberculosis.	MESH:D014397	tuberculosis pulmonary	nan	bacterial infection or mycosis|respiratory tract disease
rifaximin	treatment of hepatic encephalopathy	MESH:D006501	hepatic encephalopathy	nan	digestive system disease|metabolic disease|nervous system disease
rilonacept	treatment of cias1-associated periodic syndromes	MESH:C536108	n syndrome	OMIM:310465	cancer|immune system disease|lymphatic disease|mental disorder|metabolic disease|nervous system disease|signs and symptoms
riluzole	treatment of amyotrophic lateral sclerosis.	MESH:D000690	amyotrophic lateral sclerosis	nan	metabolic disease|nervous system disease
riociguat	treatment of chronic thromboembolic pulmonary hypertension	MESH:D006976	hypertension pulmonary	OMIM:178600	respiratory tract disease
riociguat	treatment of pulmonary arterial hypertension.	MESH:D006976	hypertension pulmonary	OMIM:178600	respiratory tract disease
rituximab	treatment of non-hodgkin's b-cell lymphoma	MESH:D008228	lymphoma non hodgkin	OMIM:605027	cancer|immune system disease|lymphatic disease
rituximab	treatment of patients with anti-neutrophil cytoplasmic antibody-associated vasculitis (wegener's granulomatosis, microscopic polyangiitis, and churg-strauss syndrome)	MESH:D056648	anti neutrophil cytoplasmic antibody associated vasculitis	nan	cardiovascular disease|immune system disease
rituximab	treatment of chronic lymphocytic leukemia	MESH:D007938	leukemia	nan	cancer
romidepsin	treatment of non-hodgkin t-cell lymphomas	MESH:D008228	lymphoma non hodgkin	OMIM:605027	cancer|immune system disease|lymphatic disease
romidepsin	treatment of non-hodgkin t-cell lymphomas	MESH:D008228	lymphoma non hodgkin	OMIM:605027	cancer|immune system disease|lymphatic disease
romiplostim	treatment of immune thrombocytopenic purpura	MESH:D011696	purpura thrombocytopenic	nan	blood disease|immune system disease|pathology (process)|signs and symptoms
rufinamide	treatment of lennox-gastaut syndrome.	MESH:D065768	lennox gastaut syndrome	nan	genetic disease (inborn)|nervous system disease
ruxolitinib phosphate	treatment of myelofibrosis	MESH:D005355	fibrosis	nan	pathology (process)
sacrosidase	treatment of congenital sucrase-isomaltase deficiency	MESH:C538139	sucrase isomaltase deficiency congenital	OMIM:222900	genetic disease (inborn)|metabolic disease
sapropterin	treatment of hyperphenylalaninemia	MESH:C538382	hyperphenylalaninemia	nan	genetic disease (inborn)|metabolic disease|nervous system disease
sargramostim	treatment of neutropenia associated with bone marrow transplant, for the treatment of graft failure and delay of engraftment, and for the promotion of early engraftment.	MESH:D009503	neutropenia	nan	blood disease
sargramostim	to reduce neutropenia and leukopenia and decrease the incidence of death due to infection in patients with acute myelogenous leukemia.	MESH:D009503	neutropenia	nan	blood disease
satumomab pendetide	detection of ovarian carcinoma.	MESH:D002277	carcinoma	nan	cancer
selegiline hcl	as an adjuvant to levodopa and carbidopa treatment of idiopathic parkinson's disease (paralysis agitans), postencephalitic parkinsonism, and symptomatic parkinsonism.	MESH:D010301	parkinson disease postencephalitic	nan	nervous system disease
sermorelin acetate	treatment of idiopathic or organic growth hormone deficiency in children with growth failure.	MESH:C567564	growth hormone	OMIM:612781	endocrine system disease|genetic disease (inborn)|musculoskeletal disease|nervous system disease
siltuximab	treatment of castleman's disease	MESH:C537372	castleman s disease	nan	immune system disease|lymphatic disease
sodium nitrite and sodium thiosulfate	treatment of known or suspected cyanide poisoning	MESH:D011041	poisoning	nan	nan
sodium phenylbutyrate	treatment of urea cycle disorders: carbamylphosphate synthetase deficiency, ornithine transcarbamylase deficiency, and arginiosuccinic acid synthetase deficiency.	MESH:D056806	urea cycle	nan	genetic disease (inborn)|metabolic disease|nervous system disease
somatrem for injection	for long-term treatment of children who have growth failure due to a lack of adequate endogenous growth hormone secretion.	MESH:C567564	growth hormone	OMIM:612781	endocrine system disease|genetic disease (inborn)|musculoskeletal disease|nervous system disease
somatrem for injection	treatment of short stature associated with turner's syndrome.	MESH:D014424	turner syndrome	nan	cardiovascular disease|congenital abnormality|endocrine system disease|genetic disease (inborn)|urogenital disease (female)|urogenital disease (male)
somatropin	treatment of adults with growth hormone deficiency.	MESH:C567564	growth hormone	OMIM:612781	endocrine system disease|genetic disease (inborn)|musculoskeletal disease|nervous system disease
somatropin	treatment of short stature in patients with noonan syndrome	MESH:D009634	noonan syndrome	OMIM:163950	cardiovascular disease|congenital abnormality|connective tissue disease|musculoskeletal disease
somatropin	for use in the long-term treatment of children who have growth failure due to a lack of adequate endogenous growth hormone secretion.	MESH:C567564	growth hormone	OMIM:612781	endocrine system disease|genetic disease (inborn)|musculoskeletal disease|nervous system disease
somatropin	treatment of short stature associated with turner's syndrome.	MESH:D014424	turner syndrome	nan	cardiovascular disease|congenital abnormality|endocrine system disease|genetic disease (inborn)|urogenital disease (female)|urogenital disease (male)
somatropin	treatment of short stature associated with turner syndrome.	MESH:D014424	turner syndrome	nan	cardiovascular disease|congenital abnormality|endocrine system disease|genetic disease (inborn)|urogenital disease (female)|urogenital disease (male)
somatropin	treatment of short stature in pediatric patients with short stature homeobox-containing gene (shox) deficiency	homeobox-containing gene (shox) deficiency	shox deficiency	nan	endocrine system disease
somatropin (r-dna)	for use alone or in combination with glutamine in the treatment of short bowel syndrome.	MESH:D012778	short bowel syndrome	nan	digestive system disease|pathology (process)
somatropin (rdna origin)	long-term treatment of children who have growth failure due to a lack of adequate endogenous growth hormone secretion.	MESH:C567564	growth hormone	OMIM:612781	endocrine system disease|genetic disease (inborn)|musculoskeletal disease|nervous system disease
somatropin (rdna origin)	treatment of idiopathic or organic growth hormone deficiency in children with growth failure.	MESH:C567564	growth hormone	OMIM:612781	endocrine system disease|genetic disease (inborn)|musculoskeletal disease|nervous system disease
somatropin (rdna origin) injection	treatment of growth failure in children due to inadequate growth hormone secretion.	MESH:C567564	growth hormone	OMIM:612781	endocrine system disease|genetic disease (inborn)|musculoskeletal disease|nervous system disease
somatropin [rdna]	treatment of short stature in patients with prader-willi syndrome.	MESH:D011218	prader willi syndrome	OMIM:176270	congenital abnormality|genetic disease (inborn)|nervous system disease|nutrition disorder
somatropin for injection	as replacement therapy for growth hormone deficiency in adults after epiphyseal closure.	MESH:C567564	growth hormone	OMIM:612781	endocrine system disease|genetic disease (inborn)|musculoskeletal disease|nervous system disease
somatropin for injection	for the long-term treatment of children who have growth failure due to inadequate secretion of normal endogenous growth hormone.	MESH:C567564	growth hormone	OMIM:612781	endocrine system disease|genetic disease (inborn)|musculoskeletal disease|nervous system disease
somatropin for injection	treatment of short stature associated with turner's syndrome.	MESH:D014424	turner syndrome	nan	cardiovascular disease|congenital abnormality|endocrine system disease|genetic disease (inborn)|urogenital disease (female)|urogenital disease (male)
somatropin for injection	treatment of growth retardation associated with chronic renal failure.	renal	renal	nan	renal diseases
somatropin for injection	treatment of aids-associated catabolism/weight loss.	MESH:D015431	weight loss	nan	signs and symptoms
sorafenib	treatment of renal cell carcinoma.	MESH:D002292	carcinoma renal cell	OMIM:144700|OMIM:605074	cancer|urogenital disease (female)|urogenital disease (male)
sorafenib	treatment of hepatocellular carcinoma	MESH:D006528	carcinoma hepatocellular	OMIM:114550	cancer|digestive system disease
sorafenib	treatment of medullary thyroid cancer, anaplastic thyroid cancer, and recurrent or metastatic follicular or papillary thyroid cancer	MESH:C572845	thyroid cancer follicular	OMIM:188470	cancer
sotalol (iv)	for ventricular tachycardia, ventricular fibrillation, or the maintenance of sinus rhythm in patients converted from atrial fibrillation or atrial flutter when oral administration is not possible.	MESH:D014693	ventricular fibrillation	nan	cardiovascular disease|pathology (process)
sotalol hcl	treatment of life-threatening ventricular tachyarrhythmias.	AD ventricular tachyarrhythmias	ventricular tachyarrhythmias	nan	cardiovascular disease
sotalol hcl	prevention of life threatening ventricular tachyarrhythmias.	AD ventricular tachyarrhythmias	ventricular tachyarrhythmias	nan	cardiovascular disease
sterile talc powder	treatment of malignant pleural effusion.	MESH:D016066	pleural effusion malignant	nan	cancer|respiratory tract disease
succimer	treatment of lead poisoning in children.	MESH:D007855	lead poisoning	nan	nan
sulfadiazine	for use in combination with pyrimethamine for the treatment of toxoplasma gondii encephalitis in patients with and without aids.	MESH:D004660	encephalitis	nan	nervous system disease|viral disease
surface active extract of saline lavage of bovine lungs	treatment and prevention of respiratory failure due to pulmonary surfactant deficiency in preterm infants.	AD general prevention	prevention	nan	prevention
synthetic porcine secretin	for use in the diagnosis of gastrinoma associated with zollinger-ellison syndrome.	MESH:D015043	zollinger ellison syndrome	nan	cancer|digestive system disease
synthetic porcine secretin	for use in the evaluation of exocrine pancreas function.	AD General diagnosis	evaluation	nan	diagnosis|medical procedures
synthetic porcine secretin	for use in conjunction with diagnostic, therapeutic, or combined diagnostic/therapeutic procedures for pancreatic disorders to increase pancreatic fluid secretion.	MESH:D013981	tic disorders	nan	mental disorder|nervous system disease
tacrolimus	prophylaxis of organ rejection in patients receiving heart transplants.	AD organ rejection	organ rejection	nan	organ transplantation|medical procedures
tadalafil	treatment of pulmonary arterial hypertension	MESH:D006976	hypertension pulmonary	OMIM:178600	respiratory tract disease
taliglucerase alfa	treatment of gaucher's disease	MESH:D005776	gaucher disease	OMIM:230800|OMIM:230900|OMIM:231000	genetic disease (inborn)|metabolic disease|nervous system disease
technetium tc99m sulfur colloid injection, lyophilized	for localization of sentinel lymph nodes in patients with melanoma.	MESH:D008545	melanoma	nan	cancer
teduglutide [rdna origin]	treatment of short bowel syndrome.	MESH:D012778	short bowel syndrome	nan	digestive system disease|pathology (process)
temozolomide	treatment of recurrent malignant glioma.	AD General cancer	malignan	nan	cancer
temozolomide	treatment of recurrent malignant glioma.	AD General cancer	malignan	nan	cancer
temsirolimus	treatment of renal cell carcinoma	MESH:D002292	carcinoma renal cell	OMIM:144700|OMIM:605074	cancer|urogenital disease (female)|urogenital disease (male)
teniposide	treatment of refractory childhood acute lymphocytic leukemia.	MESH:D007938	leukemia	nan	cancer
tenofovir	treatment of pediatric hiv infection.	MESH:D007239	infection	nan	bacterial infection or mycosis
teriparatide	diagnostic agent to assist in establishing the diagnosis in patients presenting with clinical and laboratory evidence of hypocalcemia due to either hypoparathyroidism or pseudohypoparathyroidism.	MESH:D011547	pseudohypoparathyroidism	nan	genetic disease (inborn)|metabolic disease|musculoskeletal disease
tetrabenazine	treatment of huntington's disease	MESH:D006816	huntington disease	OMIM:143100	genetic disease (inborn)|mental disorder|nervous system disease
thalidomide	treatment of erythema nodosum leprosum.	MESH:D004893	erythema nodosum	nan	immune system disease|skin disease
thalidomide	treatment of multiple myeloma	MESH:D009101	multiple myeloma	OMIM:254500	blood disease|cancer|cardiovascular disease|immune system disease
thyrotropin alfa	treatment of well-differentiated papillary, follicular or combined papillary/follicular carcinomas of the thyroid	MESH:D018265	carcinoma papillary follicular	nan	cancer
thyrotropin alpha	as an adjunct in the diagnosis of thyroid cancer.	AD General diagnosis	diagnosis	nan	diagnosis|medical procedures
tinidazole	treatment of giardiasis	MESH:D005873	giardiasis	nan	digestive system disease|parasitic disease
tinidazole	treatment of amebiasis	MESH:D000562	amebiasis	nan	parasitic disease
tiopronin	prevention of cystine nephrolithiasis in patients with homozygous cystinuria.	MESH:D053040	nephrolithiasis	nan	urogenital disease (female)|urogenital disease (male)
tobramycin for inhalation	treatment of bronchopulmonary infections of pseudomonas aeruginosa in cystic fibrosis patients.	MESH:D011552	pseudomonas infections	nan	bacterial infection or mycosis
tocilizumab	treatment of pediatric patients (age 16 years and younger) with polyarticular-course juvenile idiopathic arthritis	MESH:D001171	arthritis juvenile	nan	connective tissue disease|immune system disease|musculoskeletal disease
topiramate	treatment of lennox-gastaut syndrome.	MESH:D065768	lennox gastaut syndrome	nan	genetic disease (inborn)|nervous system disease
toremifene	hormonal therapy of metastatic carcinoma of the breast.	MESH:D002277	carcinoma	nan	cancer
tositumomab and iodine i 131 tositumomab	treatment of non-hodgkin's b-cell lymphoma.	MESH:D008228	lymphoma non hodgkin	OMIM:605027	cancer|immune system disease|lymphatic disease
trametinib	treatment of stage iib through stage iv melanoma	MESH:D008545	melanoma	nan	cancer
trametinib and dabrafenib	treatment of stage iib through iv melanoma.	MESH:D008545	melanoma	nan	cancer
trametinib and dabrafenib	treatment of stage iib through iv melanoma.	MESH:D008545	melanoma	nan	cancer
tranexamic acid	treatment of patients with congenital coagulopathies who are undergoing surgical procedures (e.g. dental extractions).	AD General bleeing	coagul	nan	blood disease
trastuzumab	treatment of her2-overexpressing advanced adenocarcinoma of the stomach, including gastroesophageal junction	MESH:D000230	adenocarcinoma	nan	cancer
treprostinil	treatment of pulmonary arterial hypertension.	MESH:D006976	hypertension pulmonary	OMIM:178600	respiratory tract disease
treprostinil (inhalational)	treatment of pulmonary arterial hypertension	MESH:D006976	hypertension pulmonary	OMIM:178600	respiratory tract disease
tretinoin	treatment of acute promyelocytic leukemia.	MESH:D015473	leukemia promyelocytic acute	OMIM:612376	cancer
trientine hcl	treatment of patients with wilson's disease who are intolerant, or inadequately responsive to penicillamine.	OMIM:277900	wilson disease	OMIM:277900	genetic disease (inborn)
trimetrexate glucuronate	treatment of pneumocystis carinii pneumonia in aids patients.	MESH:D016720	pneumocystis carinii pneumonia	nan	bacterial infection or mycosis
trypan blue	selectively staining epiretinal membranes during ophthalmic surgical vitrectomy procedures	MESH:D019773	epiretinal membrane	nan	eye disease
urofollitropin	for induction of ovulation in patients with polycystic ovarian disease who have an elevated lh/fsh ratio and who have failed to respond to adequate clomiphene citrate therapy.	MESH:D010049	ovarian disease	nan	endocrine system disease|urogenital disease (female)
vaccinia immune globulin (human) intravenous	treatment of severe complications from the smallpox vaccine	MESH:D012899	smallpox	nan	viral disease
vaccinia immune globulin (human) intravenous	treatment of complications of vaccinia vaccination	MESH:D014615	vaccinia	nan	viral disease
valrubicin	treatment of carcinoma in situ of the urinary bladder.	MESH:D002278	carcinoma in situ	nan	cancer
vandetanib	treatment of patients with follicular thyroid carcinoma, medullary thyroid carcinoma, anaplastic thyroid carcinoma, and locally advanced and metastatic papillary thyroid carcinoma	MESH:D018265	carcinoma papillary follicular	nan	cancer
varicella zoster immune globulin (human)	passive immunization for the treatment of exposed, susceptible individuals who are at risk of complications from varicella	AD prevention	exposed	nan	prevention
velaglucerase-alfa	treatment of gaucher disease	MESH:D005776	gaucher disease	OMIM:230800|OMIM:230900|OMIM:231000	genetic disease (inborn)|metabolic disease|nervous system disease
vemurafenib	treatment of patients with iib to stage iv melanoma positive for the braf(v600) mutation	MESH:D008545	melanoma	nan	cancer
vigabatrin	treatment of infantile spasms.	MESH:D013036	spasms infantile	nan	nervous system disease
vincristine sulfate liposome injection	treatment of acute lymphoblastic leukemia	MESH:D007938	leukemia	nan	cancer
vorinostat	treatment of t-cell non-hodgkin's lymphoma	MESH:D008228	lymphoma non hodgkin	OMIM:605027	cancer|immune system disease|lymphatic disease
zalcitabine	treatment of aids.	MESH:D000163	aids	nan	immune system disease|viral disease
zidovudine	treatment of aids related complex.	MESH:D000386	aids related complex	nan	immune system disease|viral disease
zidovudine	treatment of aids	MESH:D000163	aids	nan	immune system disease|viral disease
zinc acetate	treatment of wilson's disease.	OMIM:277900	wilson disease	OMIM:277900	genetic disease (inborn)
zoledronate	treatment of tumor induced hypercalcemia.	MESH:D006934	hypercalcemia	nan	metabolic disease

## Sheet: S2. Designated list
Table S2. The disease mapping for the current FDA-designated orphan drugs
Drug Name	FDA-destination	MESH Disease ID	Disease Name	OMIM ID if applicable	Disease Category
budesonide	treatment of patients with eosinophilic esophagitis.	MESH:D057765	eosinophilic esophagitis	OMIM:610247|OMIM:613412	blood disease|digestive system disease|immune system disease
single chain urokinase plasminogen activator	treatment of empyema (pleural)	MESH:D016724	empyema pleural	nan	bacterial infection or mycosis|respiratory tract disease
(+/-)-7-[3-(4-acetyl-3-methoxy-2-propylphenoxy)propoxy]-3,4-dihydro-8-propyl-2h-1-benzopyran-2-carboxylic acid	prevention of serious adverse events associated with vascular leak syndrome caused by interleukin-2 therapy	AD general prevention	prevention	nan	prevention
(+/-)-cis-3-(4-hydroxyphenyl)-4-(4-methoxyphenyl)-3,4-dihydro-2h-cromen-7-ol	treatment of stage iib through stage iv malignant melanoma	AD General cancer	malignan	nan	cancer
(+/-)-cis-3-(4-hydroxyphenyl)-4-(4-methoxyphenyl)-3,4-dihydro-2h-cromen-7-ol	treatment of cholangiocarcinoma	MESH:D018281	cholangiocarcinoma	nan	cancer
(+/-)-cis-3-(4-hydroxyphenyl)-4-(4-methoxyphenyl)-3,4-dihydro-2h-cromen-7-ol	treatment of pancreatic cancer	MESH:C535836	pancreatic cancer	nan	cancer|digestive system disease|endocrine system disease
(-)-(3ar,4s,7ar)-4-hydroxy-4-m-tolylethynyl-octahydro-indole-1-carboxylic acid methyl ester	treatment of fragile x syndrome	MESH:D005600	fragile x syndrome	OMIM:300624|OMIM:309548	congenital abnormality|genetic disease (inborn)|nervous system disease
(1-methyl-2-nitro-1h-imidazole-5-yl)methyl n,n'-bis(2-broethyl) diamidophosphate	treatment of pancreatic cancer	MESH:C535836	pancreatic cancer	nan	cancer|digestive system disease|endocrine system disease
(1-methyl-2-nitro-1h-imidazole-5-yl)methyl n,n'-bis(2-bromoethyl) diamidophosphate	treatment of soft tissue sarcoma	MESH:D012509	sarcoma	nan	cancer
(1r,3r,4r,5s)-3-o-[2-o-benzoyl-3-o-(sodium(2s)-3-cyclohexyl-propanoate-	treatment of vaso-occlusive crisis in patients with sickle cell disease.	MESH:D000755	disease sickle cell	OMIM:603903	blood disease|genetic disease (inborn)
(1s)-1-(9-deazahypoxanthin-9-yl)-1,4-dideoxy-1,4-imino-d-ribitol-hydrochloride	treatment of acute lymphoblastic leukemia	MESH:D007938	leukemia	nan	cancer
(1s)-1-(9-deazahypoxanthin-9-yl)-1,4-dideoxy-1,4-imino-d-ribitol-hydrochloride	treatment of chronic lymphocytic leukemia and related leukemias to include prolymphocytic leukemia, adult t-cell leukemia, and hairy cell leukemia	MESH:D015461	leukemia prolymphocytic t cell	nan	cancer|immune system disease|lymphatic disease
(1s)-1-(9-deazahypoxanthin-9-yl)-1,4-dideoxy-1,4-imino-d-ribitol-hydrochloride	treatment of t-cell non-hodgkin's lymphoma	MESH:D008228	lymphoma non hodgkin	OMIM:605027	cancer|immune system disease|lymphatic disease
(1s, 2s, 3r, 4r)-3-(5-fluoro-2-(3-methyl-4-(4-methylpiperazin-1-yl)-phenylamino)-pyrimidin-4-ylamino)bicycle[2.2.1]hept-5-ene-2-carboxamide benzoate	treatment of acute myeloid leukemia	MESH:D015470	leukemia myeloid acute	OMIM:601626	cancer
(1s,3s)-3-amino-4-(difluoromethylene)cyclopentanecarboxylic acid hydrochloride, (1s,3s)-3-amino-4-difluoromethylenyl-1-cyclopentanoic acid hydrochloride	treatment of infantile spasms.	MESH:D013036	spasms infantile	nan	nervous system disease
(2'r,3's)-2'-hydroxy-n-carboxy-3'-amino-5'-methyl-hexanoic,n-tert-butyl ester, 13 ester 5b-20-epoxy-1b,2a,4a,7b,9a,10a,13a-heptahydroxy-4,10-diacetate-2-benzoate-(1"s)-7,9-acrolein acetal-11(15-1)-abeotaxane	treatment of progressive supranuclear palsy	MESH:D013494	supranuclear palsy progressive	OMIM:601104	eye disease|nervous system disease|signs and symptoms
(2e, 4e, 6z, 8e)-3,7-dimethyl-9-(2,6,6-trimethylcyclohex-1-en-l-yl) nona-2,4,6,8-tetraen-l-yl acetate	treatment of retinitis pigmentosa	MESH:D012174	retinitis pigmentosa	OMIM:268000|OMIM:300155|OMIM:300424|OMIM:602594|OMIM:606068	eye disease|genetic disease (inborn)
(2e,4e,6z,8e)-3,7-dimethyl-9-(2,6,6-trimethylcyclohex-1-enyl)nona-2,4,6,8-tetraenyl acetate 9-cis-retinyl acetate (api)	treatment of leber congential amaurosis (lca) due to inherited mutations in rpe65 (encoding the protein retinal pigment epithelial protein 65) or lrat (encoding the enzyme lecithin:retinol acyltransferase)genes.	N/A
(2s)-2-{[(2r)-2-[({[3,3-dibutyl-7-(methylthio)-1,1-dioxido-5-phenyl-2,3,4,5-tetrahydro- 1,2,5-benzothiadiazepin-8-yl]oxy}acetyl)amino]-2-(4-hydroxyphenyl)acetyl]amino}butanoic acid	treatment of primary biliary cirrhosis	N/A
(2s)-2-{[(2r)-2-[({[3,3-dibutyl-7-(methylthio)-1,1-dioxido-5-phenyl-2,3,4,5-tetrahydro- 1,2,5-benzothiadiazepin-8-yl]oxy}acetyl)amino]-2-(4-hydroxyphenyl)acetyl]amino}butanoic acid	treatment of progressive familial intrahepatic cholestatis	N/A
(2z)-2-cyano-3-3hydroxy-n-[4-(trifluoromethly)phenyl]-2-hepten-6-ynamide	prevention of acute rejection following kidney, heart, and liver transplantation	AD general prevention	prevention	nan	prevention
(3,5-bis trifluoromethyl)-n-[4-methyl-3-(4-pyridin-3yl-pyrimidin-2-yl amino) phenyl] benzamide	treatment of chronic myelogenous leukemia.	MESH:D007938	leukemia	nan	cancer
(3,5-bis trifluoromethyl)-n-[4-methyl-3-(4-pyridin-3yl-pyrimidin-2-yl amino) phenyl] benzamide	treatment of pancreatic cancer	MESH:C535836	pancreatic cancer	nan	cancer|digestive system disease|endocrine system disease
(3,5-bis trifluoromethyl)-n-[4-methyl-3-(4-pyridin-3yl-pyrimidin-2-yl amino) phenyl] benzamidenrc-an-019	treatment of glioma	MESH:D005910	glioma	OMIM:137800|OMIM:607248|OMIM:613028|OMIM:613029|OMIM:613030|OMIM:613031|OMIM:613033	cancer
(3e,5e)-3,5-bis[(4-fluoro-3-nitrophenyl)methylidene]-1-(prop-2-enoyl)azepan-4-0ne	treatment of multiple myeloma	MESH:D009101	multiple myeloma	OMIM:254500	blood disease|cancer|cardiovascular disease|immune system disease
(3s)-1-azabicyclo[2.2.2]oct-3-yl {2-[2-(4-fluorophenyl)-1,3-thiazol-4-yl]propan-2-yl}carbamate	treatment of gaucher disease	MESH:D005776	gaucher disease	OMIM:230800|OMIM:230900|OMIM:231000	genetic disease (inborn)|metabolic disease|nervous system disease
(3s)-1-azabicylo[2.2.2]oct-3yl {2-[2-(4-fluorophenyl)-1,3-thiazol-4-yl]propan-2-yl}carbamate	treatment of fabry's disease	MESH:D000795	fabry disease	OMIM:301500	cardiovascular disease|genetic disease (inborn)|metabolic disease|nervous system disease
(3s)-3-(4-trifluoromethoxybenzyloxy)-6-nitro-2h-3,4-dihydroimidazo[2,1-b]oxazine	treatment of tuberculosis	MESH:D014376	tuberculosis	nan	bacterial infection or mycosis
(3s)-3-[(2s)-2-({n-[2-tert-butyl)phenyl]carbamoyl}carbonylamino) propanoylamino]-4-oxo-5-(2,3,5,6-tetrafluorophenoxy) pentanoci acid	treatment of patients undergoing solid organ transplantation.	AD organ rejection	organ transplantation	nan	organ transplantation|medical procedures
(4r,5r)-1-[[4-[[4-[3,3-dibutyl-7-(dimethylamino)-2,3,4,5-tetrahydro-4-hydroxy-1,1-dioxido-1-benzothiepin-5-yl]phenoxy]methyl]phenyl]methyl]-4-aza-l-azoniabicyclo[2.2.2]octane chloride	treatment of alagille syndrome	MESH:D016738	alagille syndrome	OMIM:118450|OMIM:610205	cardiovascular disease|congenital abnormality|digestive system disease|genetic disease (inborn)
(4r,5r)-1-[[4-[[4-[3,3-dibutyl-7-(dimethylamino)-2,3,4,5-tetrahydro-4-hydroxy-1,1-dioxido-1-benzothiepin-5-yl]phenoxy]methyl]phenyl]methyl]-4-aza-l-azoniabicyclo[2.2.2]octane chloride	treatment of progressive familial intrahepatic cholestasis	MESH:D002780	cholestasis intrahepatic	nan	digestive system disease
(4r,5r)-1-[[4-[[4-[3,3-dibutyl-7-(dimethylamino)-2,3,4,5-tetrahydro-4-hydroxy-1,1-dioxido-1-benzothiepin-5-yl]phenoxy]methyl]phenyl]methyl]-4-aza-l-azoniabicyclo[2.2.2]octane chloride	treatment of primary biliary cirrhosis	N/A
(4r,5r)-1-[[4-[[4-[3,3-dibutyl-7-(dimethylamino)-2,3,4,5-tetrahydro-4-hydroxy-1,1-dioxido-1-benzothiepin-5-yl]phenoxy]methyl]phenyl]methyl]-4-aza-l-azoniabicyclo[2.2.2]octane chloride	treatment of primary sclerosing cholangitis	MESH:D015209	cholangitis sclerosing	OMIM:613806	digestive system disease
(4s)-4-ethyl-4-hydroxy-3,14-dioxo-3,4,12,14-tetrahydro-1-h-pyrano[3?,4?:6,7]-indolizino-[1,2-b]-quinoline-11-carbaldehyde o-(tert-butyl)-(e)-oxime	treatment malignant glioma	AD General cancer	malignan	nan	cancer
(5r)-5-(4-{[2-fluorophenyl)methyl]oxy}phenyl)-l-prolinamide, hydrochloride	treatment of trigeminal neuralgia	MESH:D014277	trigeminal neuralgia	nan	nervous system disease
(6-[4-deoxy-4-[(2e,4e)-tetradecadienoylglycyl] amino-l-glycerob-l-manno-heptopyranosyl]amino-9h-purine)	parenteral treatment of painful, chronic, chemotherapy-induced peripheral neuropathy that is refractory to conventional analgesics	MESH:C564945	neuropathy painful	nan	nervous system disease|signs and symptoms
(6-maleimidocaproyl)hydrazone of doxorubicin	treatment of soft tissue sarcoma	MESH:D012509	sarcoma	nan	cancer
(6r,s)5,10-methylene-tetrahydrofolic acid	for use in combination with 5-fluorouracil for the treatment of patients with pancreatic cancer	MESH:C535836	pancreatic cancer	nan	cancer|digestive system disease|endocrine system disease
(9-[n-(3-morpholinopropyl)-sulfonyl]-5,6-dihydro-5-oxo-11-h-indeno [1,2-c] isoquinoline methanesulfonic acid	prevention of post-operative complications of aortic anuerysm surgical repair	AD general prevention	prevention	nan	prevention
(e)-4-carboxystyryl-4-chlorobenzyl-sulfone, sodium salt	treatment of acute radiation syndrome	MESH:D054508	acute radiation syndrome	nan	wounds and injuries
(e)-4-carboxystyryl-4-chlorobenzyl-sulfone, sodium salt	prevention of acute radiation toxicity, also known as acute radiation syndrome (ars)	MESH:D054508	acute radiation syndrome	nan	wounds and injuries
(n-[2,6-bis(1-methylethyl)-pheyl-n'-[[1-4-dimethyl-amino)phenyl]cyclopentyl]methyl]urea, hydrochloride salt	treatment of adrenocortical carcinoma	MESH:D018268	adrenocortical carcinoma	nan	cancer|endocrine system disease
(r)-1-(2,2-difluorobenzo [d][1,3] dioxol-5-yl)-n-(1-(2,3-dihydroxypropyl)-6-fluoro-2-(1-hydroxy-2-methylpropan-2-yl)-1h-indol-5-yl) cyclopropanecarboxamide	treatment of cystic fibrosis	MESH:D003550	cystic fibrosis	OMIM:219700	digestive system disease|genetic disease (inborn)|infant-newborn disease|respiratory tract disease
(r)-1-phenylethyl-5-(4-biphenyl-4-cyclopropanecarboxylic acid)-3-methylisoxazole-4-yl carbamate sodium salt	treatment of idiopathic pulmonary fibrosis	MESH:D054990	idiopathic pulmonary fibrosis	OMIM:178500	respiratory tract disease
(r)-2-methyl-6-nitro-2-{4-[4-(4-trifluoromethoxyphenoxy)piperidin-1-yl]phenoxymethyl}-2,3-dihydroimidazo[2,1-b]oxazole	treatment of pulmonary tuberculosis.	MESH:D014397	tuberculosis pulmonary	nan	bacterial infection or mycosis|respiratory tract disease
(r)-4-(3-morpholin-4-yl-1-phenylsulfanylmethyl-propylamino)-n-(4-{4-[2-(4-chlorophenyl)-5,5-dimethylcyclohex-1-enylmethyl]-piperazin-1-yl}-benzoyl)-3-trifluoromethanesulfonylbenzenesulfonamide bis-hydrochloride	treatment of multiple myeloma	MESH:D009101	multiple myeloma	OMIM:254500	blood disease|cancer|cardiovascular disease|immune system disease
(r)-4-(3-morpholin-4-yl-1-phenylsulfanylmethyl-propylamino)-n-(4-{4-[2-(4-chlorophenyl)-5,5-dimethylcyclohex-1-enylmethyl]-piperazin-1-yl}-benzoyl)-3-trifluoromethanesulfonylbenzenesulfonamide bis-hydrochloride	treatment of small cell lung cancer.	AD General cancer	cancer	nan	cancer
(r)-4-(3-morpholin-4-yl-l-phenylsulfanylmenthyl-propylamino)-n-(4-{4-[2-(4-chlorophenyl)-5,5-dimethylcyclohex-l-enylmethyl]-piperazin-l-yl}-benzoyl)-3-trifluoromethanesulfonylbenzenesulfonamide bis-hydrochloride	treatment of chronic lymphocytic leukemia	MESH:D007938	leukemia	nan	cancer
(r)-n-[2-(6-chloro-methoxy-1h-indol-3yl)propyl]acetamide	treatment of neuroleptic-induced tardive dyskinesia in schizophrenia patients	MESH:D012559	schizophrenia	OMIM:181500|OMIM:181510|OMIM:600511|OMIM:600850|OMIM:603013|OMIM:603175|OMIM:603176|OMIM:603206|OMIM:603342|OMIM:604906|OMIM:608078|OMIM:608543|OMIM:612361|OMIM:613025	mental disorder
(r)-n-[2-(6-chloro-5-methoxy-1h-indol-3-yl)propyl]acetamide	treatment of circadian rhythm sleep disorders in blind people with no light perception	MESH:D020178	sleep disorders circadian rhythm	nan	mental disorder|nervous system disease|occupational disease
(rs)-baclofen, naltrexone and d-sorbitol	treatment of charcot-marie-tooth disease type 1a	MESH:D002607	charcot marie tooth disease	OMIM:118200|OMIM:118220|OMIM:180800	congenital abnormality|genetic disease (inborn)|nervous system disease
(s)-10-[(dimethylamino)methyl]-4-ethyl-9hydroxy-4-o-[a-(2",4",5",7"-tetranitro-9"-fluorenylideneaminooxy)propionyl]- 1h-pyrano[3',4',6',7',] indolizino [1,2-b]-quinoline-3, 14-(4h, 12h)-dione, hydrochloride	treatment of hepatocellular carcinoma	MESH:D006528	carcinoma hepatocellular	OMIM:114550	cancer|digestive system disease
(s)-3-((3-(1-((6-((3,4-dimethoxyphenyl)pryazin-2-yl)amino)ethyl)phenyl)carbamoyl)-5-methylpridin-1-ium	treatment of pulmonary arterial hypertension	MESH:D006976	hypertension pulmonary	OMIM:178600	respiratory tract disease
(s)-3-(1-(9h-purin-6-ylamino)ethyl)-8-chloro-2-phenylisoquinolin-1(2h)-one	treatment of follicular lymphoma	MESH:D008224	lymphoma follicular	OMIM:613024	cancer|immune system disease|lymphatic disease
(s)-3-(1-(9h-purin-6-ylamino)ethyl)-8-chloro-2-phenylisoquinolin-1(2h)-one	treatment of chronic lymphocytic leukemia and small lymphocytic lymphoma	MESH:D007938	leukemia	nan	cancer
(s)-4,5-dihydro-2[2-hydroxy-3-(3,6,9-trioxadecyloxy)phenyl]-4-methyl-4-thiaxolecarboxylic acid	treatment of chronic iron overload in patients with transfusion-dependent anemias	MESH:D019190	iron overload	nan	metabolic disease
(s)-4-(5-chloro-2-(isopropylamino)pyridin-4-yl)-n-(1-(3-chlorophenyl)-2-hydroxyethyl)-1h-pyrrole-2-carboxamide hydrochloride	treatment of stage iib through stage iv braf mutant melanoma	MESH:D008545	melanoma	nan	cancer
(s)-6-hydroxy-2,5,7,8-tetramethyl-n-((r)-piperidin-3-yl)chroman-2-carboxamide hydrochloride	treatment of inherited mitochondrial respiratory chain diseases	MESH:D028361	mitochondrial disease	nan	metabolic disease
(s)-perillyl alcohol temozolomide	treatment of glioma	MESH:D005910	glioma	OMIM:137800|OMIM:607248|OMIM:613028|OMIM:613029|OMIM:613030|OMIM:613031|OMIM:613033	cancer
(udu-stereoisomer of c-ujuun unu-terminal ukunhibitor)	treatment of acute sensorineural hearing loss	MESH:D006319	hearing loss sensorineural	nan	ear-nose-throat disease|nervous system disease|signs and symptoms
(z)-3-(3-(3,5-bis(trifluoromethyl)phenyl)-1h-1,2,4-triazol-1-yl)-n-(pyrazin-2-yl)acrylohydrazide	treatment of diffuse large b-cell lymphoma	MESH:D016403	lymphoma large b cell diffuse	nan	cancer|immune system disease|lymphatic disease
(z)-9-{[2,2-bis-(hydroxymethyl)cyclopropylidene]methyl}guanine, cyclopropavir, zsm-1-62 and nsc d745998	treatment of active cytomegalovirus infections.	MESH:D003586	cytomegalovirus infections	nan	viral disease
1 8-(p[131i]-iodophenyl)octadecyl phosphocholine	treatment of multiple myeloma	MESH:D009101	multiple myeloma	OMIM:254500	blood disease|cancer|cardiovascular disease|immune system disease
1'-{[5-(trifluoromethyl)-2-furyl]methyl}spiro[furo[2,3-f][1,3]benzodioxole-7,3'-indol]-2'(1'h)-one	treatment of erythromelalgia	MESH:D004916	erythromelalgia	OMIM:133020	cardiovascular disease
1,2:5,6-dianhdrogalactitol, nsc-132313	treatment of malignant gliomas	AD General cancer	malignan	nan	cancer
1,5-(butylimino)-1,5 dideoxy,d-glucitol	treatment of fabry's disease.	MESH:D000795	fabry disease	OMIM:301500	cardiovascular disease|genetic disease (inborn)|metabolic disease|nervous system disease
1-(11-dodecylamino-10-hydroxyundecyl)-3,7-dimethylxanthine hydrogen methanesulfonate	treatment of hormone refractory prostate carcinoma.	MESH:D002277	carcinoma	nan	cancer
1-(2-c-cyano-2-deoxy-b-d-arabino-pentafuranosyl)-n4-palmitoylcytosine	treatment of acute myelogenous leukemia	MESH:D007938	leukemia	nan	cancer
1-(2-c-cyano-2-deoxy-b-d-arabino-pentafuranosyl)-n4-palmitoylcytosine	treatment of myelodysplastic syndrome	MESH:C536108	n syndrome	OMIM:310465	cancer|immune system disease|lymphatic disease|mental disorder|metabolic disease|nervous system disease|signs and symptoms
1-(3-chloro-5-{[4-(4-chloro-2-thienyl)-5-(4-cyclohexylpiperazin-l-yl)-1,3-thiazol-2-yl]carbamoyl}- 2-pyridyl) piperidine-4-caboxylic acid monomaleate	treatment of idiopathic thrombocytopenic purpura	MESH:D016553	purpura thrombocytopenic idiopathic	OMIM:188030	blood disease|immune system disease|pathology (process)|signs and symptoms
1-(4-benzhydrylpiperazin-1-yl)-3,3-diphenylpropan-1-one	management of postherpetic neuralgia	MESH:D051474	neuralgia postherpetic	nan	nervous system disease|signs and symptoms
1-(4-{4-amino-7-[1-(2-hydroxyethyl)-1h-pyrazol-4-yl]thieno[3,2-c]pyridine-3-yl}phenyl)-3-(3-fluorophenyl)urea)	treatment of acute myelogenous leukemia	MESH:D007938	leukemia	nan	cancer
1-cyclopropyl-3-[3-(5-morpholin-4-ylmethyl-1h-benzoimidazol-2-yl)-1h-pyrazol-4-yl]-urea	treatment of acute myeloid leukemia	MESH:D015470	leukemia myeloid acute	OMIM:601626	cancer
1-[(2-chloro-4-methoxyphenoxy)methyl]-4-[(2,6-dichlorophenoxy) methyl]benzene	treatment of poliovirus infection.	MESH:D007239	infection	nan	bacterial infection or mycosis
10 synthetic peptides targeting 5 tumor asociated antigens	treatment of non-small cell lung cancer in patients expressing hla-a2	MESH:D008175	non small cell lung cancer	nan	cancer|respiratory tract disease
111indium pentetreotide	treatment of somatostatin receptor positive neuroendocrine tumors.	MESH:D018358	neuroendocrine tumors	nan	cancer
12-a-p21 ras(5-21). 12-c-p21 ras(5-21). 12-d-p21 ras(5-21). 12-rp21 ras(5-21). 12-s-p21 ras(5-21). 12-v-p21 ras(5-21). 13-d-p21 ras(5-21)	treatment of pancreatic cancer	MESH:C535836	pancreatic cancer	nan	cancer|digestive system disease|endocrine system disease
14-amino acid peptide derived from wound growth factor	prevention of delayed graft function in renal transplant recipients	MESH:D051799	delayed graft function	nan	pathology (process)
14-amino acid peptide derived from wound growth factor	treatment of delayed graft function in renal transplant recipients	MESH:D051799	delayed graft function	nan	pathology (process)
17 amino acid peptide	prevention of ischemia reperfusion injury in the lung during lung tranplantation	MESH:D015427	reperfusion injury	nan	cardiovascular disease|pathology (process)
17-allylamino-17-demethoxygeldanamycin (17-agg)	treatment of chronic myelogenous leukemia	MESH:D007938	leukemia	nan	cancer
177lu-tetraxetan-tetulomab	treatment of follicular lymphoma	MESH:D008224	lymphoma follicular	OMIM:613024	cancer|immune system disease|lymphatic disease
18-(p-[124i]-iodophenyl)octadecyl phosphocholine	diagnostic for the management of glioma	MESH:D005910	glioma	OMIM:137800|OMIM:607248|OMIM:613028|OMIM:613029|OMIM:613030|OMIM:613031|OMIM:613033	cancer
2 dimethylbutyrate	treatment of beta thalassemia	MESH:D017086	beta thalassemia	nan	blood disease|genetic disease (inborn)
2',3',5'-tri-o-acetyluridine	treatment of mitochondrial disease	MESH:D028361	mitochondrial disease	nan	metabolic disease
2'-3'-dideoxyadenosine	treatment of aquired immunodeficiency syndrome.	MESH:C536108	n syndrome	OMIM:310465	cancer|immune system disease|lymphatic disease|mental disorder|metabolic disease|nervous system disease|signs and symptoms
2'-o-methyl phosphorothioate 5'-gcuagguuuacgggaccucu-3'	treatment of amyotrophic lateral sclerosis	MESH:D000690	amyotrophic lateral sclerosis	nan	metabolic disease|nervous system disease
2'-deoxycytidine	as a host-protective agent in the treatment of acute myelogenous leukemia.	MESH:D007938	leukemia	nan	cancer
2,2'-{2-[1r)-1-({[(2,5-dichlorobenzoyl)amino]acetyl}amino)-3-methylbutyl]-5-oxo-1,3,2-dioxaborolane-4,4-diyl}diacetic acid (ixazomib citrate)	treatment of systemic light chain (al) amyloidosis.	MESH:D000686	amyloidosis	nan	metabolic disease
2-(2-chlorophenyl)-4-[3-(dimethylamino)phenyl]-5-methyl-1h-pyrazolo[4,3-c]pyridine-3,6(2h,5h)-dione	treatment of idiopathic pulmonary fibrosis.	MESH:D054990	idiopathic pulmonary fibrosis	OMIM:178500	respiratory tract disease
2-(2-phenylvinyl)-4-[-methylpiperazin-l-yl)]-6-(5-methyl-2h-pyrazol-3-yl-amino)-pyrimidine l(+) tartrate salt	treatment of acute myeloid leukemia.	MESH:D015470	leukemia myeloid acute	OMIM:601626	cancer
2-(2-phenylvinyl)-4-[4-methylpiperazin-1-yl)]-6-(5-methyl-2h-pyrazol-3-yl-amino)-pyrimidine l(+) tartrate salt	treatment of hepatocellular carcinoma	MESH:D006528	carcinoma hepatocellular	OMIM:114550	cancer|digestive system disease
2-(2-phenylvinyl)-4-[4-methylpiperazin-l-yl)]-6-(5-methyl-2h-pyrazol-3-yl-amino)-pyrimidine l(+) tartrate salt	treatment of multiple myeloma.	MESH:D009101	multiple myeloma	OMIM:254500	blood disease|cancer|cardiovascular disease|immune system disease
2-(2-phenylvinyl)-4-[4-methylpiperazin-l-yl)]-6-(5-methyl-2h-pyrazol-3-ylamino)-pyrimidine l(+) tartrate salt	treatment of ovarian carcinoma	MESH:D002277	carcinoma	nan	cancer
2-(3-diethylaminopropyl)-8,8-dipropyl-2-azaspiro[4,5] decane dimaleate	treatment of carcinoid tumors	MESH:D002276	carcinoid tumor	nan	cancer
2-(3-diethylaminopropyl)-8,8-dipropyl-2-azaspiro [4,5] decan dimaleate	treatment of mulitple myeloma and associated bone resorption	MESH:D001862	bone resorption	nan	musculoskeletal disease
2-0-butyryl-1-0-octyl-myo-inositol 3,4,5,6-tetrakisphosphate	treatment of cystic fibrosis	MESH:D003550	cystic fibrosis	OMIM:219700	digestive system disease|genetic disease (inborn)|infant-newborn disease|respiratory tract disease
2-0-desulfated heparin	treatment of cystic fibrosis.	MESH:D003550	cystic fibrosis	OMIM:219700	digestive system disease|genetic disease (inborn)|infant-newborn disease|respiratory tract disease
2-chloro-4-[1-(4-fluoro-phenyl)-2,5-dimethyl-1h-imidazol-4-ylethynyl]-pyridinium sulfate	treatment of fragile x syndrome	MESH:D005600	fragile x syndrome	OMIM:300624|OMIM:309548	congenital abnormality|genetic disease (inborn)|nervous system disease
2-chloro-n6--(3-iodobenzyl)adenosine-5'-n-methyluronamide	treatment of hepatocellular carcinoma	MESH:D006528	carcinoma hepatocellular	OMIM:114550	cancer|digestive system disease
2-[(1r,6r)-3-methyl-6-(1-methylethenyl)-2-cyclohexen-1-yl]-5-pentyl-1,3-benzenediol	treatment of dravet syndrome.	MESH:C536108	n syndrome	OMIM:310465	cancer|immune system disease|lymphatic disease|mental disorder|metabolic disease|nervous system disease|signs and symptoms
2-[(1r,6r)-3-methyl-6-(1-methylethenyl)-2-cyclohexen-1-yl]-5-pentyl-1,3-benzenediol	treatment of lennox-gastaut syndrome	MESH:D065768	lennox gastaut syndrome	nan	genetic disease (inborn)|nervous system disease
2-[(3-methyl-4-(2,2,2-trifluoroethoxy) pyridin-2-yl)methylsulfinyl] -1h-benzoimidazole	treatment of hepatocellular carcinoma.	MESH:D006528	carcinoma hepatocellular	OMIM:114550	cancer|digestive system disease
2-[(6s)-4-(4-chlorophenyl)-2,3,9-trimethyl-6h-thienol[3,2,-f]-[1,2,4]triazolo[4,3-a][1,4]diazepin-6-yl]-n-(4-hydroxyphenyl)-acetamide dihydrate	treatment of acute myeloid leukemia	MESH:D015470	leukemia myeloid acute	OMIM:601626	cancer
2-[(r)-2-methylpyrrolidin-2-yl]-1h-benzimadazole-4-carboxamide	treatment of malignant melanoma stages iib through iv.	AD General cancer	malignan	nan	cancer
2-[4-(1-methyl-4-pyridin-4-yl-lh-pyrazol-3-yl)-phenoxymethyl]-quinoline succinic acid	treatment of huntington's disease.	MESH:D006816	huntington disease	OMIM:143100	genetic disease (inborn)|mental disorder|nervous system disease
2-[4-methoxy-3-(2-m-tolyl-ethoxy)-benzoylamino]-indian-2-carboxylic acid	treatment of patients with systemic sclerosis	MESH:D012598	sclerosis	nan	pathology (process)
2-[[3-({4-[(5-{2-[(3-fluorophenyl)amino]-2-oxoethyl}-1h-pyrazol-3-yl)amino]-quinazolin-7-yl}propyl](ethyl)amino]ethyl dihydrogen phosphate trihydrate	treatment of acute myeloid leukemia	MESH:D015470	leukemia myeloid acute	OMIM:601626	cancer
2-chloroethyl-3-sarcosinamide-1-nitrosourea	treatment for malignant glioma	AD General cancer	malignan	nan	cancer
2-chloroethyl-3-sarcosinamide-1-nitrosourea	treatment for malignant gliomas	AD General cancer	malignan	nan	cancer
2-hydroxypropyl-b-cyclodextrin	treatment of niemann pick disease, type c.	MESH:C564366	niemann pick disease type f	nan	genetic disease (inborn)|lymphatic disease|metabolic disease|nervous system disease
2-iminobiotin	treatment of perinatal asphyxia.	MESH:D001237	asphyxia	nan	pathology (process)|wounds and injuries
2-methoxyestradiol	treatment of pulmonary arterial hypertension	MESH:D006976	hypertension pulmonary	OMIM:178600	respiratory tract disease
2-methoxyestradiol	treatment of multiforme glioblastoma	MESH:D005909	glioblastoma	nan	cancer
2-methoxyestradiol	treatment of ovarian cancer	MESH:C538090	ovarian cancer	nan	cancer|endocrine system disease|urogenital disease (female)
2-methoxyestradiol	treatment of multiple myeloma	MESH:D009101	multiple myeloma	OMIM:254500	blood disease|cancer|cardiovascular disease|immune system disease
2-{4-[(5,6-diphenylpyrazin-2-yl)(isopropyl)amino]butoxy}-n-(methylsulfonyl) acetamide	treatment of pulmonary arterial hypertension	MESH:D006976	hypertension pulmonary	OMIM:178600	respiratory tract disease
2-{[(1r,4r)-4-(((4-chlorophenyl)(phenyl)carbamoyloxy)methyl)cyclohexy]methoxy} acetic acid	treatment of pulmonary arterial hypertension	MESH:D006976	hypertension pulmonary	OMIM:178600	respiratory tract disease
20-mer complementary to akt mrna	treatment of stomach cancer	AD General cancer	cancer	nan	cancer
20-mer oligonucleotide complementary to akt mrna	treatment of renal cell carcinoma	MESH:D002292	carcinoma renal cell	OMIM:144700|OMIM:605074	cancer|urogenital disease (female)|urogenital disease (male)
20-mer oligonucleotide complementary to akt mrna	treatment of pancreatic cancer	MESH:C535836	pancreatic cancer	nan	cancer|digestive system disease|endocrine system disease
20-mer oligonucleotide complementary to akt mrna	treatment of glioblastoma	MESH:D005909	glioblastoma	nan	cancer
20-mer oligonucleotide complementary to akt mrna	treatment of ovarian cancer	MESH:C538090	ovarian cancer	nan	cancer|endocrine system disease|urogenital disease (female)
225ac-lintuzumab	treatment of acute myelogenous leukemia	MESH:D007938	leukemia	nan	cancer
24,25 dihydroxycholecalciferol	treatment of uremic osteodystrophy.	N/A
2s,4r ketoconazole	treatment of endogenous cushing's syndrome	MESH:D003480	cushing syndrome	nan	endocrine system disease
3'-azido-2',3'dideoxyuridine	treatment of acquired immunodeficiency syndrome.	MESH:D000163	acquired immunodeficiency syndrome	nan	immune system disease|viral disease
3,4 diaminopyridine and choline bitartrate	treatment of lambert-eaton myasthenic syndrome	MESH:D015624	lambert eaton myasthenic syndrome	nan	cancer|immune system disease|nervous system disease
3,4-diaminopyridine phosphate	treatment of lambert-eaton myasthenic syndrome	MESH:D015624	lambert eaton myasthenic syndrome	nan	cancer|immune system disease|nervous system disease
3,4-diaminopyridine	treatment of lambert-eaton myasthenic syndrome.	MESH:D015624	lambert eaton myasthenic syndrome	nan	cancer|immune system disease|nervous system disease
3,5,3'-triiodothyroacetate	treatment of well-differentiated papillary, follicular or combined papillary/follicular carcinomas of the thyroid gland.	MESH:D018265	carcinoma papillary follicular	nan	cancer
3,5-diiodothyropropionic acid	treatment of allan-herndon-dudley syndrome	MESH:C537047	allan herndon dudley syndrome	OMIM:300523	genetic disease (inborn)|nervous system disease|pathology (anatomical condition)|signs and symptoms
3-(3,5-dimethyl-1h-2ylmethylene)-1,3-dihydro-indol-2-one	treatment of von hippel-lindau disease.	MESH:D006623	von hippel lindau disease	OMIM:193300	cardiovascular disease|nervous system disease
3-(3,5-dimethyl-1h-2ylmethylene)-1,3-dihydro-indol-2-one	treatment of kaposi's sarcoma.	MESH:D012514	sarcoma kaposi	OMIM:148000	cancer|viral disease
3-(6-(1-(2,2-difluorobenzo[d] [1,3]dioxyl-5-yl)cyclopropanecarboxamido)-3-methylpyridin-2-yl)benzoic acid	treatment of cystic fibrosis	MESH:D003550	cystic fibrosis	OMIM:219700	digestive system disease|genetic disease (inborn)|infant-newborn disease|respiratory tract disease
3-[2-(4-carbamimidoyl-phenylcarbamoyl)-5-methoxy-4-vinyl-phenyl]-6-(cyclopropylmethyl-carbamoyl)-pyridine-2-carboxylic acid	prevention of acute attacks of angioedema in individuals with hereditary angioedema	AD general prevention	prevention	nan	prevention
3-bromopyruvate	treatment of liver and intrahepatic bile duct cancer	AD General cancer	cancer	nan	cancer
3-bromopyruvate	treatment of pancreatic cancer	MESH:C535836	pancreatic cancer	nan	cancer|digestive system disease|endocrine system disease
3-chloro-4-fluorophenyl-[4-fluoro-4-[[(5-methylpyrimidin-2-ylmethyl)amino]methyl]piperidin-1yl]methanone	treatment of rett syndrome	MESH:D015518	rett syndrome	OMIM:312750	genetic disease (inborn)|nervous system disease
3-fluoro-5-[5-(2-menthyl-thiazol-4-ylethylnyl)-pyridin-2-yl]-benzonitrile dihydrochloride	treatment of behavioral abnormalities associated with fragile x syndrome.	MESH:D005600	fragile x syndrome	OMIM:300624|OMIM:309548	congenital abnormality|genetic disease (inborn)|nervous system disease
4, 5 dibromorhodamine methyl ester	treatment of follicular lymphoma	MESH:D008224	lymphoma follicular	OMIM:613024	cancer|immune system disease|lymphatic disease
4, 5 dibromorhodamine methyl ester	treatment of diffuse large b-cell lymphoma	MESH:D016403	lymphoma large b cell diffuse	nan	cancer|immune system disease|lymphatic disease
4,5 dibromorhodamine methyl ester	for immune reconstitution and prevention of graft versus host disease following allogeneic hematopoietic stem cell transplantation.	AD general prevention	prevention	nan	prevention
4,5,6,7-tetrachloro-2',4',5',7'-tetraiodofluorescein disodium salt	treatment of hepatocellular carcinoma.	MESH:D006528	carcinoma hepatocellular	OMIM:114550	cancer|digestive system disease
4,5-dibromorhodamine 123	treatment of chronic myelogenous leukemia	MESH:D007938	leukemia	nan	cancer
4,6,8-trihydroxy-10-(3,7,11-trimethyldodeca-2,6,10-trienyl)-5,10-dihydrodibenzo b,e][1,4]diazepin-11-one	treatment of malignant glioma.	AD General cancer	malignan	nan	cancer
4-(2-fluorophenyl)-6-methyl-2-(1-piperzinyl)	treatment of chronic functional vomiting to include functional vomiting and cyclic vomiting syndrome.	MESH:C536108	n syndrome	OMIM:310465	cancer|immune system disease|lymphatic disease|mental disorder|metabolic disease|nervous system disease|signs and symptoms
4-(3-methanesulfonyl-phenyl)-1-propylpiperidine hcl	treatment of huntington's disease.	MESH:D006816	huntington disease	OMIM:143100	genetic disease (inborn)|mental disorder|nervous system disease
4-(4-{[2-(4-chlorophenyl)-4,4-dimethylcyclohex-1-en-1-yl]methyl}piperazin-1-yl)-n-({3-nitro-4-[(tetrahydro-2h-pyran-4-ylmethyl)amino]phenyl}sulfonyl)-2-(1h-pyrrolo[2,3-b]pyridin-5-yloxy)benzamide	treatment of diffuse large b-cell lymphoma.	MESH:D016403	lymphoma large b cell diffuse	nan	cancer|immune system disease|lymphatic disease
4-(4-{[2-(4-chlorophenyl)-4,4-dimethylcyclohex-1-en-1-yl]methyl}piperazin-1-yl)-n-({3-nitro-4-[tetrahydro-2h-pyran-4-ylmethyl)amino]phenyl}sulfonyl)-2-(1h-pyrrolo[2,3-b]pyridin-5-yloxy)benzamide	treatment of chronic lymphocytic leukemia	MESH:D007938	leukemia	nan	cancer
4-(6-(4-(piperazin-1-yl)phenyl_pyrazolo[1,5-a]pyrimidin-3-yl)quinoline hydrochloride	treatment of fibrodysplasia ossificans progressiva	N/A
4-amino-1-[5-o-[(2r, 4s)-2-oxido-4-(4-pyridinyl)-1, 3, 2-dioxaphosphorinan-2-yl]-b-d-arabinofuranosyl]-2(1h)-pyrimidinone	treatment of hepatocellular carcinoma.	MESH:D006528	carcinoma hepatocellular	OMIM:114550	cancer|digestive system disease
4-aminopyridine	treatment chronic functional motor and sensory deficits from guillain-barre syndrome	MESH:D020275	guillain barre syndrome	OMIM:139393	immune system disease|nervous system disease
4-[131i]iodo-l-phenylalanine	treatment of glioma.	MESH:D005910	glioma	OMIM:137800|OMIM:607248|OMIM:613028|OMIM:613029|OMIM:613030|OMIM:613031|OMIM:613033	cancer
4-[1]benzofuro[3,2-d]pyrimidin-4-yl-n-(1,3-benzodioxol-5-ylmethyl)piperazine-1-carbothioamide	treatment, in combination with radiotherapy and temozolomide chemotherapy, of patients with glioblastoma multiforme.	MESH:D005909	glioblastoma	nan	cancer
4-[2-(3-propyl-[1,2,4]0xadiazol-5-yl)-vinyl]-benzene-1,2-diol	treatment of chronic myeloid leukemia	MESH:D007951	leukemia myeloid	nan	cancer
4-[4-[[[[3-(1,1-dimethylethyl)-1-(6-quinolinyl)-1h-pyrazol-5-yl]amino]carbonyl]-amino]-3-fluorophenoxyl]-n-methyl-2-pyridinecarboxamide, p-toluenesulfonate salt	treatment of philadelphia chromosome positive chronic myeloid leukemia	MESH:D010677	philadelphia chromosome	nan	pathology (process)
4-[[9-(3s)-tetrahydro-3-furanyl]-8-[(2,4,6-trifluorophenyl)amino]-9h-purin-2-yl]amino]-trans-cyclohexanol	treatment of idiopathic pulmonary fibrosis	MESH:D054990	idiopathic pulmonary fibrosis	OMIM:178500	respiratory tract disease
4-[[[4-(4-chlorophenoxy)phenyl]sulfonyl]-methyl] tetrahydro-n-hydroxy-2h-pyran-4-carboxamide	prophylaxis of organ rejection in patients receiving allogeneic liver transplants	AD organ rejection	organ rejection	nan	organ transplantation|medical procedures
4-amino-1-[(1s,4r,5s)-2-fluoro-4,5-dihydroxy-3-(hydroxymethyl) cyclopent-2-en-1-yl] pyrimidin-2-one	treatment of pancreatic cancer.	MESH:C535836	pancreatic cancer	nan	cancer|digestive system disease|endocrine system disease
4-aminosalicylic acid	treatment of mild to moderate ulcerative colitis in patients intolerant to sulfasalazine.	MESH:D003093	colitis ulcerative	OMIM:191390	digestive system disease
4-aminosalicylic acid	treatment of acute flares in pediatric patients with ileo-cecal crohn's disease	MESH:C536215	pediatric crohn s disease	nan	digestive system disease
4-benzyl-2-(a-naphtyl)-1,2,4-thiadiazolidine-3,5-dione	treatment of progressive supranuclear palsy	MESH:D013494	supranuclear palsy progressive	OMIM:601104	eye disease|nervous system disease|signs and symptoms
4-cholest-en-3-one, oxime	treatment of amyotrophic lateral sclerosis	MESH:D000690	amyotrophic lateral sclerosis	nan	metabolic disease|nervous system disease
4-cyano-n-[2-(1-cyclohexen-1-yl)-4-[1-[dimethylamino)acetyl]-4-piperidinyl]phenyl]-1h-imidazole-2-carboxamide monohydrochloride	treatment of acute myeloid leukemia	MESH:D015470	leukemia myeloid acute	OMIM:601626	cancer
4-pyridinylmethyl 3(4-chlorophenyl)adamantine carboxamide	treatment of pancreatic cancer.	MESH:C535836	pancreatic cancer	nan	cancer|digestive system disease|endocrine system disease
4-{[(2r,3s,4r,5s)-4-(4-chloro-2-fluoro-phenyl)-3-(3-chloro-2-fluoro-phenyl)-4-cyano-5-(2,2-dimethyl-propyl)-pyrrolidine-2-carbonyl]-amino}-3-methoxy-benzoic acid	treatment of acute myeloid leukemia	MESH:D015470	leukemia myeloid acute	OMIM:601626	cancer
40k pegylated recombinant factor ix	routine prophylactic administration for prevention of bleeding in patients with hemophilia b (christmas disease).	MESH:D002836	hemophilia b	OMIM:306900	blood disease|genetic disease (inborn)
5'-gccatggttttttctcagg-3'	prophylaxis for patients following documented or suspected exposure to ebolavirus	N/A
5'-o-(trans-9"-octadecenoyl)-1-beta-d-2'deoxy-2',2'-difluorocytidine	treatment of pancreatic cancer	MESH:C535836	pancreatic cancer	nan	cancer|digestive system disease|endocrine system disease
5(s)-(2'-hydroxy ethoxy)-20(s)-camptothecin	treatment of osteosarcoma (bone cancer)	MESH:D012516	osteosarcoma	OMIM:259500	cancer
5,12-naphthacenedione, 10-[[3-amino-2,3,6-trideoxy-4-o-(phenylmethyl)-a-l-lyxo-hexopyranosyl]oxy]-7,8,9,10-tetrahydro-6,8,11-trihydroxy-8-(hydroxyacetyl)-1-methoxy-, hydrochloride, (8s,10s)- (9ci)	treatment of malignant gliomas	AD General cancer	malignan	nan	cancer
5,5',5"-[phosphinothioylidyne-tris(imino-2,1-ethanediyl)]tris[5-methylchelidoninium]trihydroide hexahydrochloride	treatment of pancreatic cancer	MESH:C535836	pancreatic cancer	nan	cancer|digestive system disease|endocrine system disease
5,6-dihydro-5-azacytidine	treatment of malignant mesothelioma.	MESH:C562839	mesothelioma malignant	OMIM:156240	cancer|respiratory tract disease
5,7-dichloro-2-methylaminomethyl-8-hydroxyquinolone hydrochloride	treatment of huntington's disease	MESH:D006816	huntington disease	OMIM:143100	genetic disease (inborn)|mental disorder|nervous system disease
5,7-dihydroxy-3-(4-hydroxyphenyl)-chromen-4-one	prevention of acute radiation syndrome	MESH:D054508	acute radiation syndrome	nan	wounds and injuries
5-((4-(6-chlorothieno[2,3-d]pyrimidine-4-ylamino)piperidin-1-yl)methyl)-2-fluorobenzonitrile monofumurate	treatment of pulmonary arterial hypertension	MESH:D006976	hypertension pulmonary	OMIM:178600	respiratory tract disease
5-(3-ethyl-1,2,4-oxadiazol-5-yl)-1,4,5,6-tetrahydropyrimidine hydrochloride	treatment of progressive supranuclear palsy.	MESH:D013494	supranuclear palsy progressive	OMIM:601104	eye disease|nervous system disease|signs and symptoms
5-(ethylsulfonyl)-2-(naphthalen-2-yl)benzp[d]oxazole	treatment of duchenne muscular dystrophy	MESH:D020388	muscular dystrophy duchenne	OMIM:300376|OMIM:310200	genetic disease (inborn)|musculoskeletal disease|nervous system disease
5-[(e)-2-(4-hydroxyphenyl)-ethenyl] benzene-1,3 diol	treatment of melas syndrome	MESH:D017241	melas syndrome	OMIM:540000	cardiovascular disease|genetic disease (inborn)|metabolic disease|musculoskeletal disease|nervous system disease
5-[1-(2,6-dichlorobenzyl)-piperidin-4-yl]methoxyquinazoline-2,4-diamine	treatment of spinal muscular atrophy	MESH:D009134	muscular atrophy spinal	nan	nervous system disease
5-aminolevulinic acid	visualization of malignant tissue during surgery for malignant glioma (who garde iii and iv)	AD General cancer	malignan	nan	cancer
5-aza-2'-deoxycytidine	treatment of acute leukemia.	MESH:D007938	leukemia	nan	cancer
5-hydroxymethyl-2-furfuraldehyde	treatment of sickle cell disease	MESH:D000755	disease sickle cell	OMIM:603903	blood disease|genetic disease (inborn)
5-iodo-2-pytimidinone-2'-deoxyribose	treatment of malginant glioma	MESH:D005910	glioma	OMIM:137800|OMIM:607248|OMIM:613028|OMIM:613029|OMIM:613030|OMIM:613031|OMIM:613033	cancer
5a8, monoclonal antibody to cd4	for use in post-exposure prophylaxis for occupational exposure to human immunodeficiency virus.	N/A
gaatattaacaiactgacaagtc-	prophylaxis following documented or suspected exposure to marburg virus	N/A
6,8-bis-benzylsulfanyl-octanoic acid	treatment of acute myeloid leukemia.	MESH:D015470	leukemia myeloid acute	OMIM:601626	cancer
6,8-bis-benzylsulfanyl-octanoic acid	treatment of myelodysplastic syndrome	MESH:C536108	n syndrome	OMIM:310465	cancer|immune system disease|lymphatic disease|mental disorder|metabolic disease|nervous system disease|signs and symptoms
6,8-bis-benzylsulfanyl-octanoic acid	treatment of pancreatic cancer	MESH:C535836	pancreatic cancer	nan	cancer|digestive system disease|endocrine system disease
6-((3s,4s)-4-methyl-1-pyrimidin-2-ylmethyl-pyrrolidin-3-yl-1-(tetrahydro-pyran-4-yl)-1,5-dihydro-pryazolo[3,4-d]pyrimidin-4-one	treatment of sickle cell disease	MESH:D000755	disease sickle cell	OMIM:603903	blood disease|genetic disease (inborn)
6-(1h-indazol-6-yl)-n-(4-morpholinophenyl)imidazo-[1,2-alpha]pyrazin-8-amine bis-methanesulfonate	treatment of chronic lymphocytic leukemia	MESH:D007938	leukemia	nan	cancer
6-[4-deoxy-4-[(2e,4e)-tetradecadienoylglycyl]amino-l-glycero-b-l-manno-heptopyranosyl]amino-9h-purine	treatment of multiple myeloma	MESH:D009101	multiple myeloma	OMIM:254500	blood disease|cancer|cardiovascular disease|immune system disease
6-alpha-ethylchenodeoxycholic acid	treatment of primary sclerosing cholangitis	MESH:D015209	cholangitis sclerosing	OMIM:613806	digestive system disease
6-amino-5-chloro-n-[1r)-1-[5-[[[5-hloro-4-(trifluoromethyl)-2pyridinyl]amino]carbonyl]-2-thiazoyl]ethyl]-4-pyrimdinecarboxamide	treatment of stage iib-iv melanoma	MESH:D008545	melanoma	nan	cancer
6-hydroxymethylacylfulvene	treatment of histologically confirmed advanced or metastatic pancreatic cancer.	Withdrawn
6-mercaptopurine oral liquid	treatment of acute lymphoblastic leukemia in the pediatric population	MESH:D007938	leukemia	nan	cancer
7-b-hydroxy cholesteryl-3-b-oleate-ester	treatment of gliomas.	MESH:D005910	glioma	OMIM:137800|OMIM:607248|OMIM:613028|OMIM:613029|OMIM:613030|OMIM:613031|OMIM:613033	cancer
8 cyclopentyl 1,3-dipropylxanthine	treatment of cystic fibrosis.	Withdrawn
8-[4-(1-aminocyclobutyl)phenyl]-9-phenyl-1,2,4-triazolo[3,4-f][1,6]naph-thyrin-3(2h)-one mono-hydrochloride	treatment of ovarian cancer.	MESH:C538090	ovarian cancer	nan	cancer|endocrine system disease|urogenital disease (female)
8-methoxsalen	for use in conjunction with the uvar photopheresis to treat diffuse systemic sclerosis.	MESH:D012598	sclerosis	nan	pathology (process)
8-methoxsalen	for the prevention of acute rejection of cardiac allografts.	AD general prevention	prevention	nan	prevention
9-cis-retinoic acid	prevention of retinal detachment due to proliferative vitreoretinopathy.	Withdrawn
9-nitro-20-(s)-camptothecin	treatment of pediatric hiv infection/aids	MESH:D007239	infection	nan	bacterial infection or mycosis
9-nitro-20-(s)-camptothecin	treatment of pancreatic cancer.	MESH:C535836	pancreatic cancer	nan	cancer|digestive system disease|endocrine system disease
90y-hpama4	treatment of pancreatic cancer	MESH:C535836	pancreatic cancer	nan	cancer|digestive system disease|endocrine system disease
a-dmdt390-bisfv(ucht1)	treatment of cutaneous t-cell lymphoma	MESH:D016410	lymphoma t cell cutaneous	nan	cancer|immune system disease|lymphatic disease
a10 & as2-1 antineoplaston	treatment for patients with brain stem glioma	MESH:D005910	glioma	OMIM:137800|OMIM:607248|OMIM:613028|OMIM:613029|OMIM:613030|OMIM:613031|OMIM:613033	cancer
aav-g6pase vector	treatment of glycogen storage disease type ia	MESH:D005953	glycogen storage disease type i	nan	genetic disease (inborn)|metabolic disease
adf-apo-ccn-guc-k67-met-mmp-muc-rgs; hla class i/ii binding tumor associated peptides	treatment of renal cell carcinoma in hla-a*2 positive patients	MESH:D002292	carcinoma renal cell	OMIM:144700|OMIM:605074	cancer|urogenital disease (female)|urogenital disease (male)
adxs11-001	treatment of hpv-positive associated anal cancer	AD General cancer	cancer	nan	cancer
aezs-108 (lhrh-agonist linked to doxorubicin)	treatment of ovarian cancer	MESH:C538090	ovarian cancer	nan	cancer|endocrine system disease|urogenital disease (female)
ai-rsa	treatment of autoimmune uveitis.	Withdrawn
alx-0081 nanobody, directed towards the human a1 domain of von willebrand factor	treatment of thrombotic thrombocytopenic purpura	MESH:D011697	purpura thrombotic thrombocytopenic	OMIM:274150	blood disease|pathology (process)|signs and symptoms
aq-13 (4-aminoquinoline analog)	treatment of malaria	MESH:D008288	malaria	OMIM:609148|OMIM:611162	parasitic disease
abetimus	treatment of lupus nephritis.	MESH:D008181	lupus nephritis	nan	connective tissue disease|immune system disease|urogenital disease (female)|urogenital disease (male)
ac-ile-cys-val-trp(1-me)-gln-asp-trp-gly-ala-his-arg-cys-thr-aeea-lys-peg 40kda-lys-aeea-thr-cys-arg-his-ala-gly-trp-asp-gln-(1-me)trp-val-cys-ile-ac	treatment of paroxysmal nocturnal hemoglobinuria	MESH:D006457	hemoglobinuria paroxysmal	OMIM:300818	blood disease
acetylcysteine	intravenous treatment of patients presenting with moderate to severe acetaminophen overdose.	N/A
aconiazide	treatment of tuberculosis.	Withdrawn
actriib-igg1)	treatment of duchenne muscular dystrophy	MESH:D020388	muscular dystrophy duchenne	OMIM:300376|OMIM:310200	genetic disease (inborn)|musculoskeletal disease|nervous system disease
ad5/3-d24-granulocyte-macrophage colony stimulating factor (gmcsf)-encoding oncolytic adenovirus	treatment of ovarian cancer	MESH:C538090	ovarian cancer	nan	cancer|endocrine system disease|urogenital disease (female)
adeno-associated viral vector expressing low-density lipoprotein receptor	treatment of homozygous familial hypercholesterolemia	OMIM:143890	hypercholesterolemia familial	OMIM:143890	genetic disease (inborn)|metabolic disease
adeno-associated vector expressing the human lipoprotein lipase protein	treatment of lipoprotein lipase deficiency	MESH:D018455	protein s deficiency	nan	blood disease
adeno-associated viral vector containing the gene for human coagulation factor ix	intramuscular treatment of patients with moderate to severe hemophilia	MESH:D006467	hemophilia a	OMIM:306700	blood disease|genetic disease (inborn)
adeno-associated viral vector containing the gene for human coagulation factor ix	intrahepatic treatment of patients with moderate to severe hemophilia	MESH:D006467	hemophilia a	OMIM:306700	blood disease|genetic disease (inborn)
adeno-associated viral vector expressing human acid alpha glucosidase gene	treatment of pompe disease	N/A
adeno-associated viral vector serotype 5 containing human abca4 gene	treatment of stargardt's disease.	Withdrawn
adeno-associated viral-based vector cystic fibrosis gene therapy	treatment of cystic fibrosis.	Withdrawn
adenoassociated virus vector (aav) carrying a modified aav serotype 2 backbone and coding sequence of human thymidine phosphorylase preceded by a human thyroxin-binding globulin promoter	for the treatment of mitochondrial neurogastrointestinal encephalomyopathy (mngie)	N/A
adenosine	for use in conjunction with bcnu in the treatment of brain tumors.	Withdrawn
adenosine triphosphate type 1 competitive inhibitor of jak2 v617f tyrosine kinase	treatment of myeloproliferative disorders (polycythemia vera, essential throbocythemia, and myelofibrosis)	MESH:D009196	myeloproliferative disorders	nan	blood disease
adenoviral vector expressing herpes simplex virus thymidine kinase gene	treatment of malignant brain tumors	AD General cancer	malignan	nan	cancer
adenovirus serotype-5 (ad5) vector that contains a modified non-oncogenic fused early 6 (e6) and early 7 (e7) gene of the human papillomavirus (hpv); (ad5 [e1-, e2b-]-e6/e7)	treatment of human papillomavirus (hpv)-associated head and neck squamous cell carcinoma (hnscc)	MESH:C535575	carcinoma squamous cell of head and neck	OMIM:275355	cancer
adenovirus-based vector factor viii complementary dna to somatic cells	treatment of hemophilia a.	MESH:D006467	hemophilia a	OMIM:306700	blood disease|genetic disease (inborn)
aerosolized pooled immune globulin	treatment of respiratory syncytial virus lower respiratory tract disease.	Withdrawn
albendazole	treatment of neurocysticercosis due to taenia solium as: 1) chemotherapy of parenchymal, subarachnoidal and racemose (cysts in spinal fluid) neurocysticercosis in symptomatic cases and 2) prophylaxis of epilepsy and other sequelae in asymptomatic neurocysticercosis.	MESH:D020019	neurocysticercosis	nan	nervous system disease|parasitic disease
albendazole	treatment of hydatid disease (cystic echinococcosis due to e. granulosus larvae or alveolar echinococcosis due to e. multilocularis larvae).	MESH:C536591	alveolar echinococcosis	nan	digestive system disease|parasitic disease
albuterol	prevention of paralysis due to spinal cord injury	AD general prevention	prevention	nan	prevention
aldesleukin	treatment of primary immunodeficiency disease associated with t-cell defects.	MESH:C536780	t cell immunodeficiency primary	nan	immune system disease
aldesleukin	treatment of metastatic renal cell carcinoma.	MESH:D002292	carcinoma renal cell	OMIM:144700|OMIM:605074	cancer|urogenital disease (female)|urogenital disease (male)
aldesleukin	treatment of metastatic melanoma.	MESH:D008545	melanoma	nan	cancer
aldesleukin	for the treatment non-hodgkin's lymphoma.	MESH:D008228	lymphoma non hodgkin	OMIM:605027	cancer|immune system disease|lymphatic disease
aldesleukin	treatment of acute myelogenous leukemia.	Withdrawn
alefacept	for use as prophylaxis of rejection in patients receiving allogenic solid organ transplants.	Withdrawn
alendronate disodium	treatment of the bone manifestations of gaucher disease	MESH:D005776	gaucher disease	OMIM:230800|OMIM:230900|OMIM:231000	genetic disease (inborn)|metabolic disease|nervous system disease
alfentanil	management of postherpetic neuralgia	MESH:D051474	neuralgia postherpetic	nan	nervous system disease|signs and symptoms
alfentanil	treatment of painful hiv-associated neuropathy	MESH:C564945	neuropathy painful	nan	nervous system disease|signs and symptoms
alglucerase injection	replacement therapy in patients with type ii and iii gaucher's disease.	MESH:D005776	gaucher disease	OMIM:230800|OMIM:230900|OMIM:231000	genetic disease (inborn)|metabolic disease|nervous system disease
alglucerase injection	for replacement therapy in patients with gaucher's disease type i.	MESH:D005776	gaucher disease	OMIM:230800|OMIM:230900|OMIM:231000	genetic disease (inborn)|metabolic disease|nervous system disease
alitretinoin	treatment of aids-related kaposi's sarcoma.	MESH:C554498	aids related kaposi sarcoma	nan	bacterial infection or mycosis|cancer|immune system disease|parasitic disease|viral disease
alitretinoin	treatment of acute promyelocytic leukemia	MESH:D015473	leukemia promyelocytic acute	OMIM:612376	cancer
allogeneic t-cells cultured with anti-cd3 and il-2; transduced with retroviral vector (sfcmm-3), expressing herpes simplex 1 virus-thymidine kinase (hsv-tk) and truncated low affinity nerve growth factor receptor; selected with anti-low affinity nerve gro	immunotherapy for acceleration of t-cell reconstitution in patients undergoing allogeneic hematopoietic stem cell transplantation	N/A
allogeneic human aortic endothelial cells cultured in a porcine gelatin matrix	prevention of arteriovenous fistula or arteriovenous graft failure in patients with end satge renal disease receiving hemodialysis or preparing for hemodialysis	MESH:D001164	arteriovenous fistula	nan	cardiovascular disease|congenital abnormality|pathology (anatomical condition)
allogeneic human retinal pigment epithelial cells on gelatin microcarriers	treatment of hoehn and yahr stage 3 and 4 parkinson's disease.	Withdrawn
allogeneic motor neuron progenitor cells derived from human embryonic stem cells	treatment of amyotrophic lateral sclerosis	MESH:D000690	amyotrophic lateral sclerosis	nan	metabolic disease|nervous system disease
allogeneic peripheral blood mononuclear cells sensitized against patient alloantigens by mixed lymphocyte culture	treatment of pancreatic cancer	MESH:C535836	pancreatic cancer	nan	cancer|digestive system disease|endocrine system disease
allogeneic retinal epithelial cells transfected with plasmid vector expressing ciliary neurotrophic growth factor	treatment of retinitis pigmentosa	MESH:D012174	retinitis pigmentosa	OMIM:268000|OMIM:300155|OMIM:300424|OMIM:602594|OMIM:606068	eye disease|genetic disease (inborn)
allopurinol riboside	treatment of chagas' disease.	Withdrawn
allopurinol riboside	treatment of cutaneous and visceral leishmaniasis.	Withdrawn
allopurinol sodium	management of patients with leukemia, lymphoma, and solid tumor malignancies who are receiving cancer therapy which causes elevations of serum and urinary uric acid levels and who cannot tolerate oral therapy.	AD General therapic procedures	therapy management	nan	medical procedures
allopurinol sodium	ex-vivo preservation of cadaveric kidneys for transplantation	Withdrawn
alpha-1-acid glycoprotein	treatment of cocaine overdose	Withdrawn
alpha-1-acid glycoprotein	treatment of tricyclic antidepressant poisoning	Withdrawn
alpha-1-antitrypsin (recombinant dna origin)	as supplementation therapy for alpha-1-antitrypsin deficiency in the zz phenotype population.	Withdrawn
alpha-galactosidase a	long-term enzyme replacement therapy for the treatment of fabry disease	MESH:D000795	fabry disease	OMIM:301500	cardiovascular disease|genetic disease (inborn)|metabolic disease|nervous system disease
alpha-galactosidase a	treatment of alpha-galactosidase a deficiency (fabry's disease).	MESH:D003677	deficiency disease	nan	nutrition disorder
alpha-galactosidase a	treatment of fabry's disease.	MESH:D000795	fabry disease	OMIM:301500	cardiovascular disease|genetic disease (inborn)|metabolic disease|nervous system disease
alpha-melanocyte stimulating hormone	prevention and treatment of intrinsic acute renal failure due to ischemia.	AD general prevention	prevention	nan	prevention
alpha-tocopherol quinone	treatment of inherited mitochondrial respiratory chain diseases	MESH:D028361	mitochondrial disease	nan	metabolic disease
alpha1-proteinase inhibitor (human)	inhalation therapy for the treatment of congential deficiency of alpha1-proteinase inhibitor.	MESH:D018455	protein s deficiency	nan	blood disease
alpha1-proteinase inhibitor (human)	treatment of cystic fibrosis	MESH:D003550	cystic fibrosis	OMIM:219700	digestive system disease|genetic disease (inborn)|infant-newborn disease|respiratory tract disease
alpha1-antitrypsin(human)	treatment of bronchiectasis	MESH:D001987	bronchiectasis	nan	respiratory tract disease
alpha1-proteinase inhibitor (human)	for replacement therapy in the alpha-1-proteinase inhibitor congenital deficiency state.	MESH:C563618	lp a deficiency congenital	nan	genetic disease (inborn)|metabolic disease
alpha1-proteinase inhibitor (human)	for slowing the progression of emphysema in alpha1-antitrypsin deficient patients.	Withdrawn
alprostadil	treatment of severe peripheral arterial occlusive disease (critical limb ischemia) in patients where other procedures, grafts or angioplasty, are not indicated.	Withdrawn
altretamine	treatment of advanced adenocarcinoma of the ovary.	MESH:D000230	adenocarcinoma	nan	cancer
alvocidib	teatment of b-cell chronic lymphocytic leukemia (b-cll) or prolymphocytic leukemia arising from cll.	MESH:D015451	leukemia lymphocytic chronic b cell	OMIM:109543|OMIM:151400|OMIM:609630|OMIM:612557|OMIM:612558|OMIM:612559	cancer|immune system disease|lymphatic disease
amifostine	for use as a chemoprotective agent for cisplatin in the treatment of advanced ovarian carcinoma.	MESH:D002277	carcinoma	nan	cancer
amifostine	for use as a chemoprotective agent for cyclophosphamide in the treatment of advanced ovarian carcinoma.	MESH:D002277	carcinoma	nan	cancer
amifostine	for use as a chemoprotective agent for cisplatin in the treatment of metastatic melanoma.	MESH:D008545	melanoma	nan	cancer
amifostine	treatment of myelodysplastic syndromes.	MESH:D009190	myelodysplastic syndromes	nan	blood disease
amifostine	for the reduction of the incidence and severity of toxicities associated with cisplatin administration.	N/A
amifostine	reduction of the incidence of moderate to severe xerostomia in patients undergoing post-operative radiation treatment for head and neck cancer.	MESH:D014987	xerostomia	nan	mouth disease
amikacin	treatment of bronchopulmonary pseudomonas aeruginosa infections in cystic fibrosis patients	MESH:D011552	pseudomonas infections	nan	bacterial infection or mycosis
amiloride hcl solution for inhalation	treatment of cystic fibrosis.	Withdrawn
aminocaproic acid	for the topical treatment of traumatic hyphema of the eye.	MESH:D006988	hyphema	nan	eye disease|pathology (process)
aminosalicylate sodium	treatment of crohn's disease.	Withdrawn
aminosalicylic acid	treatment of tuberculosis infections	MESH:D014376	tuberculosis	nan	bacterial infection or mycosis
aminosidine	treatment of visceral leishmaniasis (kala-azar).	MESH:D007898	leishmaniasis visceral	OMIM:608207	parasitic disease
aminosidine	treatment of tuberculosis.	MESH:D014376	tuberculosis	nan	bacterial infection or mycosis
aminosidine	treatment of mycobacterium avium complex.	N/A
amiodarone	treatment of incessant ventricular tachycardia.	MESH:D017180	tachycardia ventricular	nan	cardiovascular disease|pathology (process)
amiodarone hcl	for the acute treatment and prophylaxis of life-threatening ventricular tachycardia or ventricular fibrillation.	MESH:D014693	ventricular fibrillation	nan	cardiovascular disease|pathology (process)
ammonium tetrathiomolybdate	treatment of wilson's disease.	OMIM:277900	wilson disease	OMIM:277900	genetic disease (inborn)
ammonium trichloro [dioxoethylene-o,o') tellurium (iv)	treatment of acquired immunodeficiency syndrome.	Withdrawn
amonafide l-malate	treatment of acute myeloid leukemia	Withdrawn
amphotericin b inhalation powder	prevention of pulmonary fungal infections in patients at risk for aspergillosis due to immunosuppressive therapy including those receiving organ or stem cell transplants, or treated with chemotherapy or radiation for hematologic malignancies	MESH:D055732	pulmonary aspergillosis	nan	respiratory tract disease
amphotericin b lipid complex	treatment of invasive sporotrichosis.	Withdrawn
amphotericin b lipid complex	treatment of invasive protothecosis.	Withdrawn
amphotericin b lipid complex	treatment of invasive candidiasis.	Withdrawn
amphotericin b lipid complex	treatment of invasive coccidioidomycosis.	Withdrawn
amphotericin b lipid complex	treatment of invasive zygomycosis.	Withdrawn
amphotericin b lipid complex	treatment of invasive fungal infections.	MESH:D007239	infection	nan	bacterial infection or mycosis
amsacrine	treatment of acute adult leukemia.	Withdrawn
amyl nitrite, sodium nitrite, sodium thiosulfate	treatment of cyanide poisoning	MESH:D011041	poisoning	nan	nan
anagrelide	treatment of essential thrombocythemia.	MESH:D013920	thrombocythemia essential	OMIM:187950	blood disease
anagrelide	treatment of thrombocytosis in chronic myelogenous leukemia.	MESH:D013922	thrombocytosis	nan	blood disease
anagrelide	treatment of polycythemia vera.	MESH:D011087	polycythemia vera	OMIM:263300	blood disease
ananain, comosain	for the enzymatic debridement of severe burns.	MESH:D002056	burns	nan	wounds and injuries
anaritide acetate	improvement of early renal allograft function following renal transplantation.	Withdrawn
anaritide acetate	treatment of patients with acute renal failure.	Withdrawn
anatibant	treatment of patients having experienced a severe traumatic brain injury (glasgow coma scale 3 to 8) in order to decrease early mortality and improve long-term functional and neurological outcome	MESH:D003128	coma	nan	nervous system disease|signs and symptoms
ancestim	for use in combination with filgrastim to decrease the number of phereses required to collect peripheral blood progenitor cells capable of providing rapid multi-lineage hematopoietic reconstitution following myelosuppressive or myeloablative therapy.	Withdrawn
ancrod	to establish and maintain anticoagulation in heparin-intolerant patients undergoing cardiopulmonary bypass.	AD General bleeing	coagul	nan	blood disease
angiotensin (1-7)	treatment of limb-girdle muscular dystrophy	N/A
angiotensin 1-7	treatment of myelodysplastic syndrome	MESH:C536108	n syndrome	OMIM:310465	cancer|immune system disease|lymphatic disease|mental disorder|metabolic disease|nervous system disease|signs and symptoms
angiotensin 1-7	treatment of neutropenia associated with autologous bone marrow transplantation.	MESH:D009503	neutropenia	nan	blood disease
angiotensin-(1-7)	treatment of pulmonary arterial hypertension.	MESH:D006976	hypertension pulmonary	OMIM:178600	respiratory tract disease
anti pan t lymphocyte monoclonal antibody	for in-vivo treatment of bone marrow recipients to prevent graft rejection and graft versus host disease.	Withdrawn
anti pan t lymphocyte monoclonal antibody	for ex-vivo treatment to eliminate mature t cells from potential bone marrow grafts.	Withdrawn
anti-beta1 integrin monoclonal antibody	treatment of glioblastoma	MESH:D005909	glioblastoma	nan	cancer
anti-cd45 monoclonal antibodies	prevention of acute graft rejection of human organ transplants.	Withdrawn
anti-cea sheep-human chimeric monoclonal antibody labeled w/iodine-131 (kab201)	treatment of pancreatic cancer	Withdrawn
anti-epha1 monoclonal antibody conjugated to mcmmaf	treatment of ovarian cancer	Withdrawn
anti-t cell receptor murine monoclonal antibody	prophylaxis of acute rejection of solid organ transplantation	AD organ rejection	organ transplantation	nan	organ transplantation|medical procedures
anti-cytomegalovirus monoclonal antibodies	treatment of human cytomegalovirus infection in patients diagnosed with aids.	Withdrawn
anti-cytomegalovirus monoclonal antibodies	prevention of human cytomegalovirus infection in patients diagnosed with aids.	Withdrawn
anti-cytomegalovirus monoclonal antibodies	prevention of human cytomegalovirus infection in bone marrow and organ transplant patients.	Withdrawn
anti-cytomegalovirus monoclonal antibodies	treatment of human cytomegalovirus infection in bone marrow and organ transplant patients.	Withdrawn
anti-tap-72 immunotoxin	treatment of metastatic colorectal adenocarcinoma.	Withdrawn
anti-tenascin 81c6 monoclonal antibody labeled w/ i 131	treatment of primary malignant brain tumors	AD General cancer	malignan	nan	cancer
anti-thymocyte serum	treatment of allograft rejection, including solid organ (kidney, liver, heart, lung, and pancreas) and bone marrow transplantation.	AD organ rejection	organ transplantation	nan	organ transplantation|medical procedures
anti-von willebrand aptamer	treatment of thrombotic thrombocytopenic purpura	Withdrawn
antibody drug conjugate consisting of a humanized igg1 anti-napi2b monoclonal antibody and monomethyl auristatin e	treatment of ovarian cancer	MESH:C538090	ovarian cancer	nan	cancer|endocrine system disease|urogenital disease (female)
antiepilepsirine	treatment of drug resistant generalized tonic-clonic epilepsy in children and adults.	MESH:D004830	epilepsy tonic clonic	nan	nervous system disease
antihemophilic factor (human)	treatment of von willebrand's disease	MESH:D014842	von willebrand disease	nan	blood disease|genetic disease (inborn)
antihemophilic factor (recombinant)	prophylaxis and treatment of bleeding in individuals with hemophilia a or for prophylaxis when surgery is required in individuals with hemophilia a.	MESH:D002836	hemophilia b	OMIM:306900	blood disease|genetic disease (inborn)
antihemophilic factor (recombinant)	for the control and prevention of hemorrhagic episodes and for surgical prophylaxis in patients with hemophilia a (congenital factor viii deficiency or classic hemophilia).	MESH:D005168	factor vii deficiency	OMIM:227500	blood disease|genetic disease (inborn)
antihemophilic factor (recombinant) formulated with sucrose reconstituted with liposome diluent	treatment of hemophilia a	MESH:D006467	hemophilia a	OMIM:306700	blood disease|genetic disease (inborn)
antihemophilic factor/von willebrand factor complex (human), dried, pasteurized	treatment of patients with von willebrand's disease	MESH:D014842	von willebrand disease	nan	blood disease|genetic disease (inborn)
antimelanoma antibody xmmme-001-dtpa 111 indium	diagnostic use in imaging systemic and nodal melanoma metastasis.	Withdrawn
antimelanoma antibody xmmme-001-rta	treatment of stage iii melanoma not amenable to surgical resection.	Withdrawn
antipyrine test	for use as an index of hepatic drug-metabolizing capacity.	Withdrawn
antisense 20-mer oligonucleotide complementary to r2 component of ribonucleotide reductase mrna	treatment of acute myeloid leukemia	MESH:D015470	leukemia myeloid acute	OMIM:601626	cancer
antisense oligonucleotide directed against connexin43	treatment of persistent corneal epithelial defects	N/A
antithrombin iii (human)	for the treatment of patients with hereditary antithrombin iii deficiency in connection with surgical or obstetrical procedures or when they suffer from thromboembolism.	MESH:D020152	antithrombin iii deficiency	OMIM:613118	blood disease|genetic disease (inborn)
antithrombin iii (human)	for replacement therapy in congenital deficiency of at-iii for prevention and treatment of thrombosis and pulmonary emboli.	AD general prevention	prevention	nan	prevention
antithrombin iii (human) concentrate iv	for prophylaxis and treatment of thromboembolic episodes in patients with genetic at-iii deficiency.	Withdrawn
antithrombin iii human	preventing or arresting episodes of thrombosis in patients with congenital at-iii deficiency and/or to prevent the occurrence of thrombosis in patients with at-iii deficiency who have undergone trauma or who are about to undergo surgery or parturition.	MESH:D013927	thrombosis	nan	cardiovascular disease
antivenin crotaline (pit-viper) equine immune f(ab)2)	treatment of envenomation by crotaline snakes	MESH:D009625	noma	nan	mouth disease
antivenin, crotalidae polyvalent immune fab (ovine)	treatment of envenomations inflicted by north american crotalid snakes.	MESH:D009625	noma	nan	mouth disease
antivenom (crotalidae) purified (avian)	treatment of envenomation by poisonous snakes belonging to the crotalidae family.	MESH:D009625	noma	nan	mouth disease
apomorphine	treatment of the on-off fluctuations associated with late-stage parkinson's disease.	MESH:D010300	parkinson disease	nan	nervous system disease
apomorphine	for use as rescue treatment for early morning motor dysfunction in late-stage parkinson's disease.	Withdrawn
apomorphine hcl	treatment of the on-off fluctuations associated with late-stage parkinson's disease.	MESH:D010300	parkinson disease	nan	nervous system disease
apomorphine hydrochloride	for the treatment of patients in a vegetative state or minimally conscious state for up to 12 months following a severe traumatic brain injury (traumatic or spontaneous)	N/A
aprotinin	for prophylactic use to reduce perioperative blood loss and the homologous blood transfusion requirement in patients undergoing cardiopulmonary bypass surgery in the course of repeat coronary artery bypass graft surgery, and in selected cases of primary coronary artery bypass graft surgery where the risk of bleeding is especially high (impaired hemostasis) or where transfusion is unavailable or u…	AD General bleeing	bleeding	nan	blood disease
arcitumomab	diagnosis and localization of primary, residual, recurrent and metastatic medullary thyroid carcinoma.	Withdrawn
arenegyr	treatment of malignant pleural mesothelioma	MESH:C562839	mesothelioma malignant	OMIM:156240	cancer|respiratory tract disease
arginine butyrate	treatment of beta-hemoglobinopathies and beta-thalassemia.	MESH:D006453	hemoglobinopathies	nan	blood disease|genetic disease (inborn)
arginine butyrate	treatment of sickle cell disease and beta thalassemia.	Withdrawn
arsenic trioxide	treatment of acute promyelocytic leukemia.	MESH:D015473	leukemia promyelocytic acute	OMIM:612376	cancer
arsenic trioxide	treatment of malignant glioma	AD General cancer	malignan	nan	cancer
arsenic trioxide	treatment of multiple myeloma.	MESH:D009101	multiple myeloma	OMIM:254500	blood disease|cancer|cardiovascular disease|immune system disease
arsenic trioxide	treatment of chronic lymphocytic leukemia	MESH:D007938	leukemia	nan	cancer
artesunate	treatment of malaria.	MESH:D008288	malaria	OMIM:609148|OMIM:611162	parasitic disease
artesunate	immediate treatment of malaria	MESH:D008288	malaria	OMIM:609148|OMIM:611162	parasitic disease
ascorbic acid	treatment of scurvy	MESH:D012614	scurvy	OMIM:240400	blood disease|cardiovascular disease|nutrition disorder
asfotase alfa	treatment of hypophosphatasia	MESH:D007014	hypophosphatasia	nan	genetic disease (inborn)|metabolic disease
atomoxetine hydrochloride	treatment of tourette's syndrome	Withdrawn
atovaquone	treatment of aids associated pneumocystis carinii pneumonia.	MESH:D016720	pneumocystis carinii pneumonia	nan	bacterial infection or mycosis
atovaquone	primary prophylaxis of hiv-infected persons at high risk for developing toxoplasma gondii encephalitis.	Withdrawn
atovaquone	prevention of pneumocystis carinii pneumonia (pcp) in high-risk, hiv-infected patients defined by a history of one or more episodes of pcp and/or a peripheral cd4+ (t4 helper/inducer) lymphocyte count less than or equal to 200/mm3.	MESH:D016720	pneumocystis carinii pneumonia	nan	bacterial infection or mycosis
atovaquone	treatment and suppression of toxoplasma gondii encephalitis.	Withdrawn
attenuated autologous cancer cells and granulocyte macrophage colony stimulating factor in combination with activated autologous blood derived t-cells	treatment of primary central nervous system malignancies	AD General cancer	malignan	nan	cancer
autologous cd3+ t cells transduced with retroviral vector containing a chimeric antigen receptor directed against cd19 (autologous cd3+ t cells containing cd19 chimeric antigen receptor)	treatment of acute lymphoblastic leukemia (all)	MESH:D007938	leukemia	nan	cancer
autologous cd34+ cells transfected with lentiviral vector containing the human was cdna (telethon 003)	treatment of wiskott aldrich syndrome	MESH:D014923	wiskott aldrich syndrome	OMIM:301000	blood disease|genetic disease (inborn)|immune system disease
autologous dnp-conjugated tumor vaccine	for adjuvant therapy in melanoma patients with surgically resectable lymph node metastasis (stage iii and limited stage iv disease).	MESH:D008545	melanoma	nan	cancer
autologous engineered skin substitute	treatment of hospitalized patients with deep partial and full thickness burns requiring grafting.	MESH:D002056	burns	nan	wounds and injuries
autologous t cells transduced with lentiviral vector containing a chimeric antigen receptor directed against cd19	for the treatment of acute lymphoblastic leukemia	MESH:D007938	leukemia	nan	cancer
autologous cultured endothelial cells on a donor human corneal disk	treatment of fuch's dystrophy, pseudophakic bullous keratopathy, and bullous keratopathy	N/A
autologous dendritic cells pulsed with autologous antigens from primay malignant brain tumor cells	treatment of primary brain malignant cancer	AD General cancer	malignan	nan	cancer
autologous dendritic cells pulsed with recombinant human fusion protein (mucin1- glutathione s transferase) coupled to oxidized polymannose	treatment of ovarian cancer.	MESH:C538090	ovarian cancer	nan	cancer|endocrine system disease|urogenital disease (female)
autologous incubated macrophage	therapy to improve the motor and sensory neurological outcome in acute cases of spinal cord injury	N/A
autologous lymphoma-derived immunoglobulin idiotype antigen vaccine conjugated to keyhole limpet hemocyanin	treatment of waldenstrom's macroglobulinemia	MESH:D008258	waldenstrom macroglobulinemia	OMIM:153600|OMIM:610430	blood disease|cancer|cardiovascular disease|immune system disease|lymphatic disease
autologous olfactory neural progenitors	treatment of spinal cord injury patients with asia impairment grades a, b, or c	N/A
autologous or allogeneic limbal epithelial stem cells expanded ex vivo on human amniotic membrane	treatment of ocular surface diseases that are characterized by total limbal stem cell deficiency	MESH:D003677	deficiency disease	nan	nutrition disorder
autolymphocyte therapy	treatment of renal cell carcinoma.	MESH:D002292	carcinoma renal cell	OMIM:144700|OMIM:605074	cancer|urogenital disease (female)|urogenital disease (male)
azacitidine	treatment of acute myeloid leukemia	MESH:D015470	leukemia myeloid acute	OMIM:601626	cancer
azathioprine	treatment of oral manifestations of graft-versus-host disease.	MESH:D009912	oral manifestations	nan	mouth disease|signs and symptoms
b lymphocyte stimulator	treatment of common variable immunodeficiency (cvid)	Withdrawn
bcl-005 (fused (hybrid) melanoma-dendritic cells)	treatment of stage iib to iv melanoma in hla-a2 positive patients	Withdrawn
bf2.649 (pitolisant)	treatment of narcolepsy	MESH:D009290	narcolepsy	OMIM:605841|OMIM:609039|OMIM:612417|OMIM:612851|OMIM:614223	mental disorder|nervous system disease
bacillus calmette-guerin vaccine	treatment of stage iib through iv metastatic melanoma	MESH:D008545	melanoma	nan	cancer
bacitracin	treatment of antibiotic-associated pseudomembranous enterocolitis caused by toxins a and b elaborated by clostridium difficile.	MESH:D004761	enterocolitis pseudomembranous	nan	bacterial infection or mycosis|digestive system disease
baclofen	treatment of spasticity associated with cerebral palsy.	MESH:D002547	cerebral palsy	nan	nervous system disease
balsalazide disodium	treatment of pediatric patients with ulcerative colitis	MESH:C536315	pediatric ulcerative colitis	nan	digestive system disease
bardoxolone	treatment of pancreatic cancer	MESH:C535836	pancreatic cancer	nan	cancer|digestive system disease|endocrine system disease
basiliximab	prophylaxis of solid organ rejection.	AD organ rejection	organ rejection	nan	organ transplantation|medical procedures
beclomethasone dipropionate	for oral administration in the treatment of intestinal graft-versus-host disease.	MESH:D007410	intestinal disease	nan	digestive system disease
belinostat	treatment of peripheral t-cell lymphoma (ptcl).	MESH:D016411	lymphoma t cell peripheral	nan	cancer|immune system disease|lymphatic disease
bendamustine hydrochloride	treatment of chronic lymphocytic leukemia	MESH:D007938	leukemia	nan	cancer
benzoate and phenylacetate	for adjunctive therapy in the prevention and treatment of hyperammonemia in patients with urea cycle enzymopathy due to carbamylphosphate synthetase, ornithine, transcarbamylase, or argininosuccinate synthetase deficiency.	OMIM:311250	ornithine transcarbamylase deficiency hyperammonemia due to	OMIM:311250	genetic disease (inborn)|metabolic disease|nervous system disease|pathology (process)
benzophenone-3, octylmethoxycinnamate, avobenzone, titanium dioxide, zinc oxide	for the prevention of visible light induced skin photosensitivity as a result of porfimer sodium photodynamic therapy	AD general prevention	prevention	nan	prevention
benzydamine hydrochloride	prophylactic treatment of oral mucositis resulting from radiation therapy for head and neck cancer.	MESH:D052016	mucositis	nan	digestive system disease|mouth disease
benzylpenicillin, benzylpenicilloic, benzylpenilloic acid	assessing the risk of administrating penicillin when it is the preferred drug of choice in adult patients who have previously received penicillin and have a history of clinical sensitivity.	N/A
beractant	treatment of full-term newborn infants with respiratory failure caused by meconium aspiration syndrome, persistent pulmonary hypertension of the newborn, or pneumonia and sepsis.	MESH:D008471	meconium aspiration syndrome	nan	fetal disease|infant-newborn disease|pregnancy complication|respiratory tract disease
beractant	treatment of neonatal respiratory distress syndrome.	MESH:C537749	onat syndrome	nan	cardiovascular disease|pathology (process)
beractant	prevention of neonatal respiratory distress syndrome.	MESH:C537749	onat syndrome	nan	cardiovascular disease|pathology (process)
beraprost	treatment of pulmonary arterial hypertension associated with any new york heart association classification (class i, ii, iii, or iv).	MESH:D006976	hypertension pulmonary	OMIM:178600	respiratory tract disease
beta alethine	treatment of metastatic melanoma.	MESH:D008545	melanoma	nan	cancer
beta alethine	treatment of multiple myeloma.	MESH:D009101	multiple myeloma	OMIM:254500	blood disease|cancer|cardiovascular disease|immune system disease
betahistine dihydrochloride	treatment of obesity associated with prader willi syndrome	MESH:D011218	prader willi syndrome	OMIM:176270	congenital abnormality|genetic disease (inborn)|nervous system disease|nutrition disorder
betaine	treatment of homocystinuria.	MESH:D006712	homocystinuria	OMIM:236200	connective tissue disease|genetic disease (inborn)|metabolic disease|nervous system disease
bethanidine sulfate	treatment of primary ventricular fibrillation.	Withdrawn
bethanidine sulfate	prevention of recurrence of primary ventricular fibrillation.	Withdrawn
betulinic acid	topical treatment of metastatic melanoma	MESH:D008545	melanoma	nan	cancer
bexarotene	treatment of cutaneous t-cell lymphoma.	MESH:D016410	lymphoma t cell cutaneous	nan	cancer|immune system disease|lymphatic disease
bindarit	treatment of lupus nephritis.	MESH:D008181	lupus nephritis	nan	connective tissue disease|immune system disease|urogenital disease (female)|urogenital disease (male)
bio-engineered oral mucosal tissue	for use as a graft for restoring a cornea-like epithelial phenotype to substitute for the normal corneal epithelium that is lost in patients due to total limbal stem cell deficiency	N/A
bioartificial liver system utilizing xenogenic hepatocytes in a hollow fiber bioreactor cartridge (bal)	treatment of patients with acute liver failure presenting with encephalopathy deteriorating beyond parson's grade 2	MESH:D017114	liver failure acute	nan	digestive system disease
bis(4-fluorophenyl)phenylacetamide	treatment of sickle cell disease.	MESH:D000755	disease sickle cell	OMIM:603903	blood disease|genetic disease (inborn)
bispecific antibody 520c9x22	for in vivo serotherapy of patients with ovarian cancer.	Withdrawn
bleomycin	treatment of pancreatic cancer.	MESH:C535836	pancreatic cancer	nan	cancer|digestive system disease|endocrine system disease
bleomycin	treatment of pancreatic cancer.	MESH:C535836	pancreatic cancer	nan	cancer|digestive system disease|endocrine system disease
bleomycin sulfate	treatment of malignant pleural effusion.	MESH:D016066	pleural effusion malignant	nan	cancer|respiratory tract disease
blinatumomab	treatment of indolent b-cell lymphoma, excluding cll and nhl with cns involvement	MESH:D016393	lymphoma b cell	nan	cancer|immune system disease|lymphatic disease
blinatumomab	treatment of chronic lymphocytic leukemia	MESH:D007938	leukemia	nan	cancer
bone marrow-derived mononuclear cells	treatment of thromboangiitis obliterans (buerger's disease)	MESH:D013919	thromboangiitis obliterans	nan	cardiovascular disease
bosentan	treatment of pulmonary arterial hypertension.	MESH:D006976	hypertension pulmonary	OMIM:178600	respiratory tract disease
botulinum toxin type a	treatment of cervical dystonia.	MESH:D004421	dystonia	OMIM:612067	nervous system disease|signs and symptoms
botulinum toxin type a	treatment of strabismus and blepharospasms	MESH:D001764	blepharospasm	nan	eye disease
botulinum toxin type a	treatment of dynamic muscle contractures in pediatric cerebral palsy patients.	MESH:D002547	cerebral palsy	nan	nervous system disease
botulinum toxin type a	treatment of essential blepharospasm.	MESH:D001764	blepharospasm	nan	eye disease
botulinum toxin type a	treatment of synkinetic closure of the eyelid associated with vii cranial nerve aberrant regeneration.	N/A
botulinum toxin type a	treatment of dynamic muscle contracture in pediatric cerebral palsy patients.	MESH:D002547	cerebral palsy	nan	nervous system disease
botulinum toxin type a	treatment of spasmodic torticollis (cervical dystonia).	MESH:D014103	torticollis	nan	nervous system disease|signs and symptoms
botulinum toxin type b	treatment of cervical dystonia.	MESH:D004421	dystonia	OMIM:612067	nervous system disease|signs and symptoms
botulinum toxin type f	treatment of spasmodic torticollis (cervical dystonia).	MESH:D014103	torticollis	nan	nervous system disease|signs and symptoms
botulism immune globulin	treatment of infant botulism.	MESH:D001906	botulism	nan	bacterial infection or mycosis|nervous system disease
bovine colostrum	treatment of aids-related diarrhea.	MESH:D003967	diarrhea	nan	signs and symptoms
bovine immunoglobulin concentrate, cryptosporidium parvum	treatment and symptomatic relief of cryptosporidium parvum infection of the gastrointestinal tract in immunocompromised patients.	MESH:D007239	infection	nan	bacterial infection or mycosis
bovine whey protein concentrate	treatment of cryptosporidiosis caused by the presence of cryptosporidium parvum in the gastrointestinal tract of patients who are immunodeficient/immunocompromised or immunocompetent.	MESH:D003457	cryptosporidiosis	nan	animal disease|digestive system disease|parasitic disease
branched chain amino acids	treatment of amyotrophic lateral sclerosis.	MESH:D000690	amyotrophic lateral sclerosis	nan	metabolic disease|nervous system disease
brilliant blue g	to selectively stain the thickened internal limiting membrane, which has formed onto the inner side of the retina in vitreo-retinal disorders	N/A
brimonidine	treatment of anterior ischemic optic neuropathy.	MESH:D018917	optic neuropathy ischemic	nan	cardiovascular disease|eye disease|nervous system disease
brivaracetam	treatment of symtomatic myoclonus	MESH:D009207	myoclonus	nan	nervous system disease|signs and symptoms
brivudin	adjunct treatment of pancreatic cancer	Withdrawn
bromhexine	treatment of mild to moderate keratoconjunctivitis sicca in patients with sjogren's syndrome.	Withdrawn
broxuridine	radiation sensitizer in the treatment of primary brain tumors.	N/A
bruton's tyrosine kinase inhibitor	treatment of chronic lymphocytic leukemia	MESH:D007938	leukemia	nan	cancer
buffered ursodeoxycholic acid	treatment of pruritus in patients with alagille syndrome	MESH:D016738	alagille syndrome	OMIM:118450|OMIM:610205	cardiovascular disease|congenital abnormality|digestive system disease|genetic disease (inborn)
buffered intrathecal electrolyte/dextrose injection	for use as a diluent in the intrathecal administration of methotrexate and cytarabine for the prevention or treatment meningeal leukemia and lymphocytic lymphoma	AD general prevention	prevention	nan	prevention
buprenorphine hydrochloride	treatment of opiate addiction in opiate users.	AD General addictions	addict	nan	addictions
busulfan	for use as preparative therapy for malignancies treated with bone marrow transplantation.	AD General cancer	malignan	nan	cancer
busulfan	as preparative therapy in the treatment of malignancies with bone marrow transplantation.	AD General cancer	malignan	nan	cancer
busulfan	treatment of primary brain malignancies.	AD General cancer	malignan	nan	cancer
busulfan	intrathecal therapy for neoplastic meningitis	Withdrawn
buthionine sulfoxamine	use as a modulator of chemotherapy for the treatment of pediatric patients with primary malignant brain tumors	AD General cancer	malignan	nan	cancer
buthionine sulfoxamine	for use in children as a modulator of chemotherapy for the treatment of pediatric patients with neuroblastoma	MESH:D009447	neuroblastoma	OMIM:256700|OMIM:613013|OMIM:613014|OMIM:613015|OMIM:613016|OMIM:613017	cancer
butyrylcholinesterase	for the reduction and clearance of toxic blood levels of cocaine encountered during a drug overdose.	MESH:D062787	drug overdose	nan	substance-related disorder
butyrylcholinesterase	treatment of post-surgical apnea.	MESH:D001049	apnea	nan	respiratory tract disease|signs and symptoms
c1 esterase inhibitor (human)	treatment of angioedema	MESH:D000799	angioedema	nan	cardiovascular disease|immune system disease|skin disease
c1 esterase inhibitor (human)	treatment and prevention of angioedema caused by c1-esterase inhibitor deficiency.	AD general prevention	prevention	nan	prevention
c1-esterase inhibitor (recombinant)	treatment of (acute attacks of) angioedema caused by hereditary or acquired c1-esterase inhibitor deficiency.	MESH:C538173	acquired angioedema	nan	cardiovascular disease|immune system disease|skin disease
c1-esterase-inhibitor, human, pasteurized	prevention and/or treatment of acute attacks of hereditary angioedema.	AD general prevention	prevention	nan	prevention
c1-inhibitor	treatment of acute attacks of angioedema.	Withdrawn
c1-inhibitor	prevention of acute attacks of angioedema, including short-term prophylaxis for patients requiring dental or other surgical procedures.	Withdrawn
c20-d3-retinyl acetate	treatment of stargardt's disease	N/A
c66h100n6o27	treatment of of hepatocellular carcinoma	MESH:D006528	carcinoma hepatocellular	OMIM:114550	cancer|digestive system disease
cd4 human truncated 369 aa polypeptide	treatment of acquired immunodeficiency syndrome.	Withdrawn
cd40/cd80/cd86 modified autologous dendritic cell therapy	treatment type 1 diabetes mellitus patients with residual beta cell function	MESH:D003922	diabetes mellitus type 1	OMIM:222100|OMIM:612227	endocrine system disease|immune system disease|metabolic disease
cd5-t lymphocyte immunotoxin	treatment of graft versus host disease and/or rejection in patients who have received bone marrow transplants.	Withdrawn
cndo-109-activated allogeneic natural killer cells	treatment of acute myeloid leukemia	MESH:D015470	leukemia myeloid acute	OMIM:601626	cancer
ct-2584 mesylate	treatment of adult soft tissue sarcoma.	Withdrawn
ct-2584 mesylate	treatment of malignant mesothelioma.	Withdrawn
caffeine	treatment of apnea of prematurity.	MESH:D001049	apnea	nan	respiratory tract disease|signs and symptoms
calcitonin salmon nasal spray	treatment of symptomatic paget's disease (osteitis deformans).	Withdrawn
calcitonin-human for injection	treatment of symptomatic paget's disease (osteitis deformans).	MESH:D010001	osteitis deformans	OMIM:167250|OMIM:602080	musculoskeletal disease
calcium acetate	treatment of hyperphosphatemia in end stage renal failure.	MESH:D054559	hyperphosphatemia	nan	metabolic disease
calcium acetate	treatment of hyperphosphatemia in end stage renal disease.	MESH:D054559	hyperphosphatemia	nan	metabolic disease
calcium carbonate	treatment of hyperphosphatemia in patients with end stage renal disease.	MESH:D054559	hyperphosphatemia	nan	metabolic disease
calcium gluconate	for use as a wash for hydrofluoric acid spills on human skin.	N/A
calcium gluconate gel	for use in the emergency topical treatment of hydrogen fluoride (hydrofluoric acid) burns.	MESH:D002056	burns	nan	wounds and injuries
calcium gluconate gel 2.5%	emergency topical treatment of hydrogen fluoride (hydrofluoric acid) burns.	MESH:D002056	burns	nan	wounds and injuries
calfactant	acute respiratory distress syndrome (ards)	MESH:C536108	n syndrome	OMIM:310465	cancer|immune system disease|lymphatic disease|mental disorder|metabolic disease|nervous system disease|signs and symptoms
capsaicin	treatment of postherpetic neuralgia.	MESH:D051474	neuralgia postherpetic	nan	nervous system disease|signs and symptoms
capsaicin	treatment of intermetatarsal neuroma (morton's neuroma) that does not respond to conservative treatment and requires either neurectomy or neurolysis	MESH:D009463	neuroma	nan	cancer
carbovir	treatment of persons with aids and in patients with symptomatic hiv infection and a cd4 count less than 200/mm3.	Withdrawn
carmustine	treatment of intracranial malignancies.	AD General cancer	malignan	nan	cancer
cascara sagrada fluid extract	treatment of oral drug overdosage to speed lower bowel evacuation.	N/A
catumaxomab	treatment of ovarian cancer	MESH:C538090	ovarian cancer	nan	cancer|endocrine system disease|urogenital disease (female)
ceftriaxone sodium	treatment of amyotrophic lateral sclerosis	MESH:D000690	amyotrophic lateral sclerosis	nan	metabolic disease|nervous system disease
cells produced using the aastromreplicelle system and sc-i therapy kit	for use in patients receiving high dose chemotherapy who are unable to generate an acceptable dose of peripheral blood stem cells and who have a sufficient bone marrow aspirate without morphological evidence of tumor	N/A
centruroides immune f(ab)2	treatment of scorpion envenomations requiring medical attention.	MESH:D009625	noma	nan	mouth disease
ceramide trihexosidase/alpha-galactosidase a	treatment of fabry's disease.	MESH:D000795	fabry disease	OMIM:301500	cardiovascular disease|genetic disease (inborn)|metabolic disease|nervous system disease
cetiedil citrate injection	treatment of sickle cell disease crisis.	Withdrawn
chelating agent delivering holmium-166	treatment of multiple myeloma.	MESH:D009101	multiple myeloma	OMIM:254500	blood disease|cancer|cardiovascular disease|immune system disease
chenodeoxycholic acid	treatment of cerebrotendinous xanthomatosis	MESH:D019294	xanthomatosis cerebrotendinous	OMIM:213700	genetic disease (inborn)|metabolic disease
chenodiol	for patients with radiolucent stones in well opacifying gallbladders, in whom elective surgery would be undertaken except for the presence of increased surgical risk due to systemic disease or age.	MESH:D005705	gallbladder disease	nan	digestive system disease
chimeric (human-murine) g250 igg monoclonal antibody	treatment of renal cell carcinoma.	Withdrawn
chimeric m-t412 (human-murine) igg monoclonal anti-cd4	treatment of multiple sclerosis.	Withdrawn
chimeric monoclonal antibodies, c-alphastx2	for treatment of shiga-toxin producing bacterial infection	MESH:D007239	infection	nan	bacterial infection or mycosis
chimeric monoclonal antibody to cd30 (anti-cd30 antibody)	treatment of cd30 positive t-cell lymphomas	Withdrawn
chimeric monoclonal antibody to cd30 (anti-cd30 antibody)	treatment of hodgkin's disease	Withdrawn
chimeric monoclonal antibody to mesothelin	treatment of pancreatic cancer	MESH:C535836	pancreatic cancer	nan	cancer|digestive system disease|endocrine system disease
chimeric, humanized monoclonal antibody to staphylococcus	prophylaxis of staphylococcus epidermidis sepsis in low birth weight (1500 grams or less) infants.	MESH:D001724	birth weight	nan	signs and symptoms
chlorhexidine gluconate mouthrinse	for use in the amelioration of oral mucositis associated with cytoreductive therapy used in conditioning patients for bone marrow transplantation therapy.	MESH:D052016	mucositis	nan	digestive system disease|mouth disease
chlorotoxin	treatment of malignant glioma	AD General cancer	malignan	nan	cancer
choline chloride	treatment of choline deficiency, specifically the choline deficiency, hepatic steatosis, and cholestasis, associated with long-term parenteral nutrition.	MESH:D002796	choline deficiency	nan	nutrition disorder
choline chloride	prevention and/or treatment of choline deficiency in patients on long-term parenteral nutrition	MESH:D002796	choline deficiency	nan	nutrition disorder
chondrocyte-alginate gel suspension	for use in correcting vesicoureteral reflux in the pediatric population.	MESH:D014718	vesico ureteral reflux	OMIM:193000	urogenital disease (female)|urogenital disease (male)
chondroitinase	treatment of patients undergoing vitrectomy.	Withdrawn
ciliary neurotrophic factor	treatment of amyotrophic lateral sclerosis.	MESH:D000690	amyotrophic lateral sclerosis	nan	metabolic disease|nervous system disease
ciliary neurotrophic factor, recombinant human	treatment of spinal muscular atrophies.	Withdrawn
ciliary neurotrophic factor, recombinant human	treatment of motor neuron disease (including amyotrophic lateral sclerosis, progressive muscular atrophy, progressive bulbar palsy, and primary lateral sclerosis).	Withdrawn
cintredekin besudotox	treatment of idiopathic pulmonary fibrosis	MESH:D054990	idiopathic pulmonary fibrosis	OMIM:178500	respiratory tract disease
cisplatin in liposomal formulation	treatment of osteosarcoma	MESH:D012516	osteosarcoma	OMIM:259500	cancer
cisplatin/epinephrine	treatment of metastatic malignant melanoma.	AD General cancer	malignan	nan	cancer
cisplatin/epinephrine	treatment of squamous cell carcinoma of the head and neck.	MESH:C535575	carcinoma squamous cell of head and neck	OMIM:275355	cancer
citric acid, glucono-delta-lactone and magnesium carbonate	treatment of renal and bladder calculi of the apatite or struvite variety.	MESH:D002137	calculi	nan	pathology (anatomical condition)
cladribine	treatment of the chronic progressive form of multiple sclerosis.	MESH:D020528	multiple sclerosis chronic progressive	nan	immune system disease|nervous system disease
cladribine	treatment of non-hodgkin's lymphoma.	MESH:D008228	lymphoma non hodgkin	OMIM:605027	cancer|immune system disease|lymphatic disease
cladribine	treatment of chronic lymphocytic leukemia.	MESH:D007938	leukemia	nan	cancer
cladribine	treatment of hairy cell leukemia.	MESH:D007943	leukemia hairy cell	nan	cancer|immune system disease|lymphatic disease
cladribine	treatment of acute myeloid leukemia.	MESH:D015470	leukemia myeloid acute	OMIM:601626	cancer
clazosentan	treatment of cerebral vasospasm following subarachnoid hemorrhage	MESH:D013345	subarachnoid hemorrhage	nan	cardiovascular disease|nervous system disease|pathology (process)
clindamycin	prevention of pneumocystis carinii pneumonia in aids patients.	MESH:D016720	pneumocystis carinii pneumonia	nan	bacterial infection or mycosis
clindamycin	treatment of pneumocystis carinii pneumonia associated with aids patients.	MESH:D016720	pneumocystis carinii pneumonia	nan	bacterial infection or mycosis
clindamycin hydrochloride	treatment of sarcoidosis	MESH:D012507	sarcoidosis	OMIM:181000|OMIM:612387|OMIM:612388	lymphatic disease
clofazimine	treatment of lepromatous leprosy, including dapsone-resistant lepromatous leprosy and lepromatous leprosy complicated by erythema nodosum leprosum.	MESH:D015440	leprosy lepromatous	nan	bacterial infection or mycosis
clonazepam	treatment of hyperekplexia (startle disease).	N/A
clonazepam intranasal spray	treatment of recurrent acute repetitive seizures	MESH:D012640	seizures	nan	nervous system disease|signs and symptoms
clonidine	for continous epidural administration as adjunctive therapy with intraspinal opiates for the treatment of pain in cancer patients tolerant to, or unresponsive to, intraspinal opiates.	AD General cancer	cancer	nan	cancer
clotrimazole	treatment of huntington's disease	MESH:D006816	huntington disease	OMIM:143100	genetic disease (inborn)|mental disorder|nervous system disease
clotrimazole	topical treatment of children and adults with pouchitis	MESH:D019449	pouchitis	nan	digestive system disease
clotrimazole	treatment of sickle cell disease.	MESH:D000755	disease sickle cell	OMIM:603903	blood disease|genetic disease (inborn)
coagulation factor ix (human)	for use as replacement therapy in patients with hemophilia b for the prevention and control of bleeding episodes, and during surgery to correct defective hemostasis.	MESH:D002836	hemophilia b	OMIM:306900	blood disease|genetic disease (inborn)
coagulation factor ix (recombinant)	treatment of hemophilia b.	MESH:D002836	hemophilia b	OMIM:306900	blood disease|genetic disease (inborn)
coagulation factor viia (recombinant)	treatment of bleeding episodes in patients with acquired inhibitors to factor viii or factor ix	MESH:D006467	bleeding factor viii factor ix	OMIM:306700	blood disease|genetic disease (inborn)
coagulation factor viia (recombinant)	treatment of bleeding in patients experiencing intracranial hemorrhage.	Withdrawn
coagulation factor ix	replacement treatment and prophylaxis of the hemorrhagic complications of hemophilia b.	MESH:D002836	hemophilia b	OMIM:306900	blood disease|genetic disease (inborn)
coagulation factor ix (recombinant), fc fusion protein	control and prevention of hemorrhagic episodes in patients with hemophilia b (congenital factor ix deficiency or christmas disease)	MESH:D003677	deficiency disease	nan	nutrition disorder
coagulation factor viia (recombinant)	prevention of bleeding episodes in glanzmann's thrombasthenia	MESH:D013915	thrombasthenia	OMIM:273800	blood disease|genetic disease (inborn)
coagulation factor viia (recombinant)	prevention of bleeding episodes in patients with hemophilia a or b, with or without inhibitors	MESH:D002836	hemophilia b	OMIM:306900	blood disease|genetic disease (inborn)
coagulation factor viia (recombinant)	prevention of bleeding episodes in patients with acquired inhibitors to factor viii or factor ix	MESH:D006467	bleeding factor viii factor ix	OMIM:306700	blood disease|genetic disease (inborn)
coagulation factor viia (recombinant)	prevention of bleeding episodes in patients with congenital factor vii deficiency	MESH:D005168	factor vii deficiency	OMIM:227500	blood disease|genetic disease (inborn)
coagulation factor viia (recombinant)	treatment of bleeding episodes in patients with congenital factor vii deficiency	MESH:D005168	factor vii deficiency	OMIM:227500	blood disease|genetic disease (inborn)
coagulation factor viia (recombinant)	treatment of bleeding episodes in hemophilia a or b patients with inhibitors to factor viii or factor ix.	MESH:D006467	bleeding factor viii factor ix	OMIM:306700	blood disease|genetic disease (inborn)
coenzyme q10	treatment of huntington's disease	MESH:D006816	huntington disease	OMIM:143100	genetic disease (inborn)|mental disorder|nervous system disease
colchicine	treatment of behcet's syndrome	MESH:D001528	behcet syndrome	OMIM:109650	cardiovascular disease|eye disease|mouth disease|skin disease
colchicine	for arresting the progression of neurologic disability caused by chronic progressive multiple sclerosis.	Withdrawn
colfosceril palmitate, cetyl alcohol, tyloxapol	prevention of hyaline membrane disease, also known as respiratory distress syndrome, in infants born at 32 weeks gestation or less.	MESH:D006819	hyaline membrane disease	nan	infant-newborn disease|respiratory tract disease
colfosceril palmitate, cetyl alcohol, tyloxapol	treatment of established hyaline membrane disease at all gestational ages.	MESH:D006819	hyaline membrane disease	nan	infant-newborn disease|respiratory tract disease
colfosceril palmitate, cetyl alcohol, tyloxapol	treatment of adult respiratory distress syndrome.	Withdrawn
combination of nivolumab and ipilimumab	treatment of stage iib to stage iv melanoma	MESH:D008545	melanoma	nan	cancer
combretastatin a4 phosphate	treatment of anaplastic thyroid cancer, medullary thyroid cancer, and stage iv papillary or follicular thyroid cancer	MESH:C572845	thyroid cancer follicular	OMIM:188470	cancer
combretastatin a4 phosphate	treatment of ovarian cancer	MESH:C538090	ovarian cancer	nan	cancer|endocrine system disease|urogenital disease (female)
conjugate of a dengue virus specific small chemical ligand and an amphiphilic peg based polymer	treatment of dengue fever (includes dengue hemorrhagic fever and dengue shock syndrome)	MESH:D012771	shock hemorrhagic	nan	pathology (process)
contulakin-g	intrathecal treatment of neuropathic pain associated with spinal cord injury	MESH:D010146	pain	nan	nervous system disease|signs and symptoms
cordycepin	treatment of tdt-positive acute lymphocytic leukemia	MESH:D007938	leukemia	nan	cancer
corticorelin ovine triflutate	for use in differentiating pituitary and ectopic production of acth in patients with acth-dependent cushings syndrome.	MESH:D000182	acth syndrome ectopic	nan	cancer
corticotropin-releasing factor, human	treatment of peritumoral brain edema.	MESH:D001929	brain edema	nan	nervous system disease
coumarin	treatment of renal cell carcinoma.	MESH:D002292	carcinoma renal cell	OMIM:144700|OMIM:605074	cancer|urogenital disease (female)|urogenital disease (male)
coxsackievirus a21	treatment of stage ii (t4), stage iii, and stage iv melanoma	MESH:D008545	melanoma	nan	cancer
creatine	treatment of huntington's disease	MESH:D006816	huntington disease	OMIM:143100	genetic disease (inborn)|mental disorder|nervous system disease
cromolyn sodium	treatment of mastocytosis.	MESH:D008415	mastocytosis	nan	cancer|skin disease
cromolyn sodium 4% ophthalmic solution	treatment of vernal keratoconjunctivitis.	MESH:D007637	keratoconjunctivitis	nan	eye disease
cryptosporidium hyperimmune bovine colostrum igg concentrate	treatment of diarrhea in aids patients caused by infection with cryptosporidium parvum.	MESH:D007239	infection	nan	bacterial infection or mycosis
cyclo {{(e,z)-(2s,3r,4r)-3-hydroxy-4-methyl-2-(methylamino)nona-6,8-dienoyl}-l-2-aminobytyrl-n-methyl-glycyl-n-methyl-l-leucyl-l-valyl-n-methyl-l-leucyl-l-alanyl-d-alanyl-n-methyl-l-leucyl-n-methyl-l-leucyl-n-methyl-l-valyl}	treatment and chronic control of non-infectious posterior, intermediate and pan-uveitis	MESH:D015867	uveitis intermediate	nan	eye disease
cyclosporin a	treatment of amyotrophic lateral sclerosis and its variants	MESH:D000690	amyotrophic lateral sclerosis	nan	metabolic disease|nervous system disease
cyclosporine	treatment of acute rejection in patients requiring allogenic lung transplants	N/A
cyclosporine	prophylaxis of organ rejection in patients receiving allogeneic lung transplant	AD organ rejection	organ rejection	nan	organ transplantation|medical procedures
cyclosporine 2% ophthalmic ointment	treatment of patients at high risk of graft rejection following penetrating keratoplasty	N/A
cyclosporine a	treatment of vernal keratoconjunctivitis	MESH:D007637	keratoconjunctivitis	nan	eye disease
cyclosporine a implant	for the prevention of acute rejection in cornea transplant patients	Withdrawn
cyclosporine in combination with omega-3 polyunsaturated fatty acids	prevention of solid organ graft rejection.	AD organ rejection	organ rejection	nan	organ transplantation|medical procedures
cyclosporine ophthalmic	treatment of severe keratoconjunctivitis sicca associated with sjogren's syndrome.	MESH:D007638	keratoconjunctivitis sicca	nan	eye disease
cyproterone acetate	treatment of severe hirsutism.	Withdrawn
cys-his-ala-val-cys	for use in conjunction with melphalen for the treatment of malignant melanoma, ajcc stages iib, iic, iii and iv	AD General cancer	malignan	nan	cancer
cysteamine	treatment of nephropathic cystinosis.	MESH:D003554	cystinosis	OMIM:219800	genetic disease (inborn)|metabolic disease
cysteamine	treatment of cystic fibrosis	MESH:D003550	cystic fibrosis	OMIM:219700	digestive system disease|genetic disease (inborn)|infant-newborn disease|respiratory tract disease
cysteamine	treatment of nephropathic cystinosis.	MESH:D003554	cystinosis	OMIM:219800	genetic disease (inborn)|metabolic disease
cysteamine hydrochloride	treatment of corneal cystine crystal accumulation in cystinosis patients.	MESH:D003554	cystinosis	OMIM:219800	genetic disease (inborn)|metabolic disease
cystic fibrosis tr gene therapy (recombinant adenovirus)	treatment of cystic fibrosis.	MESH:D003550	cystic fibrosis	OMIM:219700	digestive system disease|genetic disease (inborn)|infant-newborn disease|respiratory tract disease
cystic fibrosis gene therapy	treatment of cystic fibrosis.	Withdrawn
cystic fibrosis transmembrane conductance regulator	for cystic fibrosis transmembrane conductance regulator protein replacement therapy in cystic fibrosis patients.	Withdrawn
cystic fibrosis transmembrane conductance regulator gene	treatment of cystic fibrosis.	MESH:D003550	cystic fibrosis	OMIM:219700	digestive system disease|genetic disease (inborn)|infant-newborn disease|respiratory tract disease
cytarabine liposomal	treatment of neoplastic meningitis.	MESH:D008581	meningitis	nan	nervous system disease
cytarabine:daunorubicin liposome injection	treatment of acute myeloid leukemia	MESH:D015470	leukemia myeloid acute	OMIM:601626	cancer
cytomegalovirus dna vaccine w/copolymer/benzalkonium chloride	for use in prevention of clinically significant cmv viremia, cmv disease and associated complications in at-risk hematopoietic cell transplant and solid organ transplant populations	MESH:D002371	cat disease	nan	animal disease
cytomegalovirus dna vaccine with plasmids expressing pp65 and gb genes	prevention of clinically significant cytomegalovirus (cmv) viremia, cmv disease and associated complications in at-risk hematopoietic cell transplant and solid transplant populations	MESH:D014777	virus disease	nan	viral disease
cytomegalovirus immune globulin (human)	prevention or attenuation of primary cytomegalovirus disease in immunosuppressed recipients of organ transplants.	MESH:D014777	virus disease	nan	viral disease
cytomegalovirus immune globulin intravenous (human)	for use in conjunction with ganciclovir sodium for the treatment of cytomegalovirus pneumonia in bone marrow transplant patients.	MESH:D011014	pneumonia	nan	respiratory tract disease
d-phe-cys-tyr-d-trp-lys-cys-thr-nh2 (disulfide bridge: 2-6) acetate	treatment of melanoma, stages iib through iv	Withdrawn
d-mannitol and l-proline	treatment of cockayne syndrome	MESH:D003057	cockayne syndrome	OMIM:133540|OMIM:216400	congenital abnormality|genetic disease (inborn)|metabolic disease|musculoskeletal disease|nervous system disease
d-peptide	treatment of acute myelogenous leukemia	MESH:D007938	leukemia	nan	cancer
d-peptide of the sequence akrhhgykrkfh - nh2	treatment of cystic fibrosis	MESH:D003550	cystic fibrosis	OMIM:219700	digestive system disease|genetic disease (inborn)|infant-newborn disease|respiratory tract disease
dcvac ovca	treatment of ovarian cancer	MESH:C538090	ovarian cancer	nan	cancer|endocrine system disease|urogenital disease (female)
deae-rebeccamycin	treatment of bile duct tumors	N/A
dha-paclitaxel	treatment of adenocarcinoma of the stomach or lower esophagus	MESH:C562730	adenocarcinoma of esophagus	nan	cancer|digestive system disease
dha-paclitaxel	treatment of pancreatic cancer	MESH:C535836	pancreatic cancer	nan	cancer|digestive system disease|endocrine system disease
dha-paclitaxel	treatment of metastatic malignant melanoma	AD General cancer	malignan	nan	cancer
dna plasmid encoding the acetylcholine receptor	treatment of myasthenia gravis.	Withdrawn
dna plasmid expressing diphtheria toxin triggered by the presence of oncofetal gen h19	treatment of ovarian cancer	MESH:C538090	ovarian cancer	nan	cancer|endocrine system disease|urogenital disease (female)
dna plasmid vector (pck-hgfx7) expressing human hepatocyte growth factor	treatment of amyotrophic lateral sclerosis	MESH:D000690	amyotrophic lateral sclerosis	nan	metabolic disease|nervous system disease
dna plasmid vector expressing eif5ak50	treatment of multiple myeloma.	MESH:D009101	multiple myeloma	OMIM:254500	blood disease|cancer|cardiovascular disease|immune system disease
dna plasmid vector expressing eif5ak50r protein, sirna directed against the nastive eif5a mrna, and pei (polyethyleneimine)	treatment of diffuse large b cell lymphoma	MESH:D016403	lymphoma large b cell diffuse	nan	cancer|immune system disease|lymphatic disease
dna plasmid vector expressing eif5ak50r protein, sirna directed against the native eif5a mrna, and pei (polyethyleneimine)	treatment of mantle cell lymphoma	MESH:D020522	lymphoma mantle cell	nan	cancer|immune system disease|lymphatic disease
dna plasmid vector expressing human il-12 gene	treatment of ovarian cancer.	MESH:C538090	ovarian cancer	nan	cancer|endocrine system disease|urogenital disease (female)
dna-lipid complex (dmrie/dope)/plasmid vector (vcl-1102, vical) expressing human interleukin-2	treatment of renal cell carcinoma.	MESH:D002292	carcinoma renal cell	OMIM:144700|OMIM:605074	cancer|urogenital disease (female)|urogenital disease (male)
dnp-modified autologous tumor vaccine	adjuvant therapy for the treatment of ovarian cancer	MESH:C538090	ovarian cancer	nan	cancer|endocrine system disease|urogenital disease (female)
doxo-emch	treatment of adenocarcinoma of the pancreas.	MESH:D000230	adenocarcinoma	nan	cancer
daclizumab	prevention of acute renal allograft rejection.	AD general prevention	prevention	nan	prevention
dantrolene sodium	treatment of the neuroleptic malignant syndrome.	Withdrawn
dapsone	prophylaxis of toxoplasmosis in severely immunocompromised patients with cd4 counts below 100.	MESH:D014123	toxoplasmosis	nan	parasitic disease
dapsone usp	prophylaxis for pneumocystis carinii pneumonia.	MESH:D016720	pneumocystis carinii pneumonia	nan	bacterial infection or mycosis
dapsone usp	for the combination treatment of pneumocystis carinii pneumonia in conjunction with trimethoprim.	MESH:D016720	pneumocystis carinii pneumonia	nan	bacterial infection or mycosis
darinaparsin	treatment of peripheral t-cell lymphoma.	MESH:D016411	lymphoma t cell peripheral	nan	cancer|immune system disease|lymphatic disease
dasatinib	treatment of chronic myelogenous leukemia	MESH:D007938	leukemia	nan	cancer
dasatinib	treatment of philadelphia-positive acute lymphoblastic leukemia	MESH:D007938	leukemia	nan	cancer
daunorubicin citrate liposome injection	treatment of patients with advanced hiv-associated kaposi's sarcoma.	MESH:D012514	sarcoma kaposi	OMIM:148000	cancer|viral disease
daunorubicin liposomal	treatment of acute myeloid leukemia	MESH:D015470	leukemia myeloid acute	OMIM:601626	cancer
deferasirox	treatment of chronic iron overload in patients with transfusion-dependent anemias	MESH:D019190	iron overload	nan	metabolic disease
deferitrin	treatment of iron overload	Withdrawn
defibrotide	treatment of thrombotic thrombocytopenic purpura.	MESH:D011697	purpura thrombotic thrombocytopenic	OMIM:274150	blood disease|pathology (process)|signs and symptoms
dehydroepiandrosterone	treatment of systemic lupus erythematosus (sle) and the reduction in the use of steroids in steroid-dependent sle patients.	Withdrawn
dehydroepiandrosterone (dhea)	replacement therapy in individuals with adrenal insufficiency	MESH:D000309	adrenal insufficiency	nan	endocrine system disease
dehydroepiandrosterone sulfate sodium	treatment of serious burns requiring hospitalization.	MESH:D002056	burns	nan	wounds and injuries
dehydroepiandrosterone sulfate sodium	to accelerate the re-epithelialization of donor sites in those hospitalized burn patients who must undergo autologous skin grafting.	N/A
dermagraft	treatment of epidermolysis bullosa	MESH:D004820	epidermolysis bullosa	nan	congenital abnormality|genetic disease (inborn)|skin disease
deslorelin	nan	N/A
desmoglein 3 synthetic peptide (pi-0824)	treatment of pemphigus vulgaris	MESH:D010392	pemphigus	nan	immune system disease|skin disease
desmopressin acetate	treatment of mild hemophilia a and von willebrand's disease.	MESH:D014842	von willebrand disease	nan	blood disease|genetic disease (inborn)
dexrazoxane	for the prevention of cardiomyopathy associated with doxorubicin administration.	AD general prevention	prevention	nan	prevention
dextran 70	treatment of recurrent corneal erosion unresponsive to conventional therapy.	N/A
dextran and deferoxamine	treatment of acute iron poisoning.	MESH:D011041	poisoning	nan	nan
dextran sulfate (inhaled, aerosolized)	for use as an adjunct to the treatment of cystic fibrosis.	MESH:D003550	cystic fibrosis	OMIM:219700	digestive system disease|genetic disease (inborn)|infant-newborn disease|respiratory tract disease
dextran sulfate sodium	treatment of aquired immunodeficiency syndrome.	MESH:C536108	n syndrome	OMIM:310465	cancer|immune system disease|lymphatic disease|mental disorder|metabolic disease|nervous system disease|signs and symptoms
dianeal peritoneal dialysis solution with 1.1% amino acids	for use as a nutritional supplement for the treatment of malnourishment in patients undergoing continuous ambulatory peritoneal dialysis.	N/A
diazepam viscous solution for rectal administration	for the management of selected, refractory, patients with epilepsy, on stable regimens of antiepileptic drugs (aeds), who require intermittent use of diazepam to control bouts of increased seizure activity.	MESH:D004827	epilepsy	nan	nervous system disease
diaziquone	treatment of primary brain malignancies (grade iii and iv astrocytomas).	Withdrawn
dideoxyinosine	treatment of acquired immunodeficiency syndrome.	Withdrawn
diethyldithiocarbamate	treatment of aids.	MESH:D000163	aids	nan	immune system disease|viral disease
diethylenetriaminepentaacetic acid (dtpa)	treatment of patients with known or suspected internal contamination with plutonium, americium, or curium to increase the rates of elimination.	AD prevention	internal contamination	nan	prevention
diethylnorspermine (denspm)	treatment for hepatocellular carcinoma	Withdrawn
digoxin immune fab (ovine)	treatment of potentially life threatening digitalis intoxication in patients who are refractory to management by conventional therapy.	AD General therapic procedures	therapy management	nan	medical procedures
digoxin immune fab(ovine)	treatment of life-threatening acute cardiac glycoside intoxication manifested by conduction disorders, ectopic ventricular activity and (in some cases) hyperkalemia.	MESH:D019955	conduct disorder	nan	mental disorder
dihydrotestosterone	treatment of weight loss in aids patients with hiv-associated wasting.	MESH:D015431	weight loss	nan	signs and symptoms
dimerizing drug that binds to mutated fas protein/drug-binding domain fusion protein (fkbp)	treatment of acute graft-versus-host disease in patients undergoing bone marrow transplantation.	MESH:D001855	bone marrow disease	nan	blood disease
dimethyl sulfoxide	treatment of cutaneous manifestations of scleroderma.	Withdrawn
dimethyl sulfoxide	treatment of increased intracranial pressure in patients with severe, closed-head injury, also known as traumatic brain coma, for whom no other effective treatment is available.	MESH:D003128	coma	nan	nervous system disease|signs and symptoms
dimethylsulfoxide	topical treatment for the prevention of soft tissue injury following extravastion of cytotoxic drugs.	AD general prevention	prevention	nan	prevention
dimethylsulfoxide	treatment of palmar-plantar erythrodysethesia syndrome.	MESH:C536108	n syndrome	OMIM:310465	cancer|immune system disease|lymphatic disease|mental disorder|metabolic disease|nervous system disease|signs and symptoms
dipalmitoylphosphatidylcholine /phosphatidylglycerol	prevention and treatment of neonatal respiratory distress syndrome.	MESH:C537749	onat syndrome	nan	cardiovascular disease|pathology (process)
disaccharide tripeptide glycerol dipalmitoyl	treatment of pulmonary and hepatic metastases in patients with colorectal adenocarcinoma.	MESH:D000230	adenocarcinoma	nan	cancer
disodium clodronate	treatment of hypercalcemia of malignancy.	MESH:D006934	hypercalcemia	nan	metabolic disease
disodium clodronate tetrahydrate	treatment of increased bone resorption due to malignancy.	MESH:D001862	bone resorption	nan	musculoskeletal disease
disodium silibinin dihemisuccinate	treatment of hepatic intoxication by amanita phalloides (mushroom poisoning).	Withdrawn
doripenem	treatment of bronchopulmonary infection in patients with cystic fibrosis who are colonized with pseudomonas aeruginosa or burkholderia cepacia.	MESH:D011658	pulmonary fibrosis	nan	respiratory tract disease
dornase alfa	to reduce mucous viscosity and enable the clearance of airway secretions in patients with cystic fibrosis.	MESH:D003550	cystic fibrosis	OMIM:219700	digestive system disease|genetic disease (inborn)|infant-newborn disease|respiratory tract disease
double-stranded dna plasmid carrying the gene for the diphtheria toxin a (dt-a) chain	treatment of pancreatic cancer	MESH:C535836	pancreatic cancer	nan	cancer|digestive system disease|endocrine system disease
dovitinib	treatment of multiple myeloma	Withdrawn
doxorubicin hcl with pluronic l-61 and pluronic f-127	treatment of esophageal carcinoma	MESH:D002277	carcinoma	nan	cancer
doxorubicin liposome	treatment of ovarian cancer.	MESH:C538090	ovarian cancer	nan	cancer|endocrine system disease|urogenital disease (female)
dronabinol	for the stimulation of appetite and prevention of weight loss in patients with a confirmed diagnosis of aids.	MESH:D015431	weight loss	nan	signs and symptoms
dual antibody including hbv-ab 17, libivirumab, and hbv-ab 19, exbivirumab	for the prevention of hepatitis b virus (hbv) reinfection in patients who have received a liver transplantation	Withdrawn
duramycin	treatment of cystic fibrosis.	MESH:D003550	cystic fibrosis	OMIM:219700	digestive system disease|genetic disease (inborn)|infant-newborn disease|respiratory tract disease
dynamine	treatment of hereditary motor and sensory neuropathy type i (charcot-marie-tooth disease).	MESH:D015417	hereditary sensory and motor neuropathy	OMIM:145900|OMIM:604489	congenital abnormality|genetic disease (inborn)|nervous system disease
dynamine	treatment of lambert eaton myasthenic syndrome.	MESH:D015624	lambert eaton myasthenic syndrome	nan	cancer|immune system disease|nervous system disease
eculizumab	treatment of dermatomyositis	MESH:D003882	dermatomyositis	nan	connective tissue disease|musculoskeletal disease|nervous system disease|skin disease
edotreotide	treatment of somatostatin receptor-positive neuroendocrine gastroenteropancreatic tumors	MESH:C535650	gastro enteropancreatic neuroendocrine tumor	nan	cancer|digestive system disease|endocrine system disease
efdispo (tm)	treatment of ewings sarcoma.	MESH:D012512	sarcoma ewing	OMIM:612219	cancer
eflornithine	treatment of anaplastic glioma	MESH:D005910	glioma	OMIM:137800|OMIM:607248|OMIM:613028|OMIM:613029|OMIM:613030|OMIM:613031|OMIM:613033	cancer
eflornithine hcl	treatment of pneumocystis carinii pneumonia in aids patients.	Withdrawn
eflornithine hcl	treatment of trypanosoma brucei gambiense infection (sleeping sickness).	MESH:D007239	infection	nan	bacterial infection or mycosis
elcatonin	intrathecal treatment of intractable pain.	MESH:D010148	pain intractable	nan	nervous system disease|signs and symptoms
elesclomol	treatment of metastatic melanoma in combination with paclitaxel	MESH:D008545	melanoma	nan	cancer
enadoline hydrochloride	treatment of severe head injury.	N/A
encapsulated porcine islet preparation	treatment of type i diabetic patients who are already on immunosuppression.	N/A
engineered variant of recombinant human fibroblast growth factor 19	treatment of primary biliary cirrhosis	N/A
enisoprost	for use in organ transplant patients to diminish the nephrotoxicity induced by cyclosporine.	Withdrawn
enisoprost	for use with cyclosporine in organ transplant recipients to reduce acute transplant rejection.	Withdrawn
enzastaurin	treatment of glioblastoma multiforme	MESH:D005909	glioblastoma	nan	cancer
epidermal growth factor (human)	for acceleration of corneal epithelial regeneration and the healing of stromal tissue in the condition of non-healing corneal defects.	N/A
epidermal growth factor (human)	for promotion of cutaneous wound healing in extreme burn treatment protocols.	Withdrawn
epirubicin	treatment of breast cancer.	MESH:D001943	breast cancer	nan	cancer|skin disease
epitalon	treatment of retinitis pigmentosa	MESH:D012174	retinitis pigmentosa	OMIM:268000|OMIM:300155|OMIM:300424|OMIM:602594|OMIM:606068	eye disease|genetic disease (inborn)
epoetin alfa	treatment of myelodysplastic syndrome.	MESH:C536108	n syndrome	OMIM:310465	cancer|immune system disease|lymphatic disease|mental disorder|metabolic disease|nervous system disease|signs and symptoms
epoetin alfa	treatment of anemia associated with end stage renal disease.	MESH:D000740	anemia	nan	blood disease
epoetin alfa	treatment of anemia associated with hiv infection or hiv treatment.	MESH:D007239	infection	nan	bacterial infection or mycosis
epoetin alpha	treatment of anemia associated with end stage renal disease.	MESH:D000740	anemia	nan	blood disease
epoetin alpha	treatment of anemia of prematurity in preterm infants.	Withdrawn
epoetin alpha	treatment of hiv associated anemia related to hiv infection or hiv treatment.	MESH:D007239	infection	nan	bacterial infection or mycosis
epoetin beta	treatment of anemia associated with end stage renal disease.	MESH:D000740	anemia	nan	blood disease
epoprostenol	replacement of heparin in patients requiring hemodialysis and who are at risk of hemmorrage	Withdrawn
epoprostenol	treatment of primary pulmonary hypertension.	MESH:D006976	hypertension pulmonary	OMIM:178600	respiratory tract disease
epoprostenol	replacement of heparin in patients requiring hemodialysis and who are at increased risk of hemorrhage.	Withdrawn
eprodisate	treatment of secondary amyloidosis	MESH:D000686	amyloidosis	nan	metabolic disease
epstein barr virus specific cytotoxic t lymphocytes	prevention and treatment of ebv-post transplant lymphoproliferative disease after hematopoietic stem cell transplant or solid organ transplant.	AD general prevention	prevention	nan	prevention
epstein-barr virus-specific autologous cytotoxic t lymphocytes	treatment of epstein-barr virus positive head and neck cancers (which includes nasopharyngeal carcinoma)	MESH:C538339	nasopharyngeal carcinoma	OMIM:161550|OMIM:607107	cancer|ear-nose-throat disease|mouth disease
erlotinib hydrochloride	treatment of malignant gliomas	AD General cancer	malignan	nan	cancer
erwinia l-asparaginase	for use as an alternative to e. coli asparaginase in those situations where repeat courses of asparaginase therapy for acute lymphoblastic leukemia are required or where allergic reactions force the discontinuance of the e. coli preparation.	Withdrawn
erwinia l-asparaginase	treatment of acute lymphocytic leukemia.	MESH:D007938	leukemia	nan	cancer
erythropoietin (human, recombinant)	treatment of anemia associated with end stage renal disease.	Withdrawn
erythropoietin (recombinant human)	treatment of anemia associated with end stage renal disease.	MESH:D000740	anemia	nan	blood disease
etanercept	treatment of wegener's granulomatosis.	Withdrawn
ethanol gel	treatment of congenital venous malformations	N/A
ethanol gel	treatment of congenital lymphatic malformations	N/A
ethanolamine oleate	treatment of patients with esophageal varices that have recently bled, to prevent rebleeding.	AD General bleeing	bleeding	nan	blood disease
ethinyl estradiol, usp	treatment of turner's syndrome.	Withdrawn
ethiofos	use as a chemoprotective agent for cisplatin and cyclophosphamide in the treatment of ovarian cancer.	Withdrawn
ethyl 4-(3,4-dimethoxyphenyl)-6,7-dimethoxy-2-(1,2,4-triazol-1-ylmethyl)quinoline-3-carboxylate	treatment of crohn's disease.	Withdrawn
ethyl eicosapentaenoate	treatment of huntington's disease.	MESH:D006816	huntington disease	OMIM:143100	genetic disease (inborn)|mental disorder|nervous system disease
etidronate disodium	treatment of hypercalcemia of malignancy inadequately managed by dietary modification and/or oral hydration.	MESH:D006934	hypercalcemia	nan	metabolic disease
etidronate disodium	prevention of degenerative metabolic bone disease occurring in patients who require long term (6 months or greater) total parenteral nutrition.	Withdrawn
etidronate disodium	treatment of degenerative metabolic bone disease occurring in patients who require long term (6 months or greater) total parenteral nutrition.	Withdrawn
etiocholanedione	treatment of prader-willi syndrome.	MESH:D011218	prader willi syndrome	OMIM:176270	congenital abnormality|genetic disease (inborn)|nervous system disease|nutrition disorder
etiocholanedione	treatment of aplastic anemia.	MESH:D000741	anemia aplastic	OMIM:609135	blood disease
ex vivo cultured adult human mesenchymal stem cells	treatment of acute graft versus host disease	MESH:D000208	acute disease	nan	pathology (process)
exemestane	treatment of advanced breast cancer in postmenopausal women whose disease has progressed following tamoxifen therapy.	MESH:D001941	breast disease	nan	skin disease
exisulind	for the suppression and control of colonic adenomatous polyps in the inherited disease adenomatous polyposis coli.	MESH:D011125	adenomatous polyposis coli	OMIM:175100	cancer|digestive system disease|genetic disease (inborn)
exon 44 specific phosphorothioate oligonucleotide	treatment of duchenne muscular dystrophy in patients who have a mutation correctable by skipping of exon 44of the dystrophin gene.	MESH:D020388	muscular dystrophy duchenne	OMIM:300376|OMIM:310200	genetic disease (inborn)|musculoskeletal disease|nervous system disease
exon 45 specific phosphorothioate oligonucleotide	treatment of duchenne muscular dystrophy patients bearing mutations that can be corrected by skipping exon 45	MESH:D020388	muscular dystrophy duchenne	OMIM:300376|OMIM:310200	genetic disease (inborn)|musculoskeletal disease|nervous system disease
exon 46 specific phosphorothioate oligonucleotide	treatment of duchenne muscular dystrophy	Withdrawn
exon 51 specific phosphorothioate oligonucleotide	treatment of duchenne muscular dystrophy.	MESH:D020388	muscular dystrophy duchenne	OMIM:300376|OMIM:310200	genetic disease (inborn)|musculoskeletal disease|nervous system disease
exon 52 specific phosphorothiate oligonucleotide	treatment of duchenne muscular dystrophy patients bearing mutations that can be corrected by skipping exon 52	MESH:D020388	muscular dystrophy duchenne	OMIM:300376|OMIM:310200	genetic disease (inborn)|musculoskeletal disease|nervous system disease
exon 55 specific phosphorothioate oligonucleotide	treatment of duchenne muscular dystrophy patients bearing mutations that can be corrected by skipping exon 55	MESH:D020388	muscular dystrophy duchenne	OMIM:300376|OMIM:310200	genetic disease (inborn)|musculoskeletal disease|nervous system disease
extract of sea cucumber, sea sponge, shark fin, sea urchin, and sargassum grass	treatment of multiple myeloma	MESH:D009101	multiple myeloma	OMIM:254500	blood disease|cancer|cardiovascular disease|immune system disease
ftv1+gdp-fucose	to improve homing to bone (treatment of myeloablation) in patients receiving hematopoietic stem cell transplantation.	N/A
facilitated dna plasmid vaccine	treatment of cutaneous t cell lymphoma.	MESH:D016410	lymphoma t cell cutaneous	nan	cancer|immune system disease|lymphatic disease
factor xiii [a2] homodimer, recombinant dna origin	treatment of congenital fxiii deficiency	N/A
factor xiii, recombinant	treatment of congenital factor xiii deficiency.	Withdrawn
fampridine	treatment of chronic, incomplete spinal cord injury.	N/A
fast skeletal muscle troponin activator	treatment of amyotrophic lateral sclerosis (als)	MESH:D000690	amyotrophic lateral sclerosis	nan	metabolic disease|nervous system disease
felbamate	treatment of lennox-gastaut syndrome.	MESH:D065768	lennox gastaut syndrome	nan	genetic disease (inborn)|nervous system disease
fenobam hydrochloride	treatment of fragile x syndrome	MESH:D005600	fragile x syndrome	OMIM:300624|OMIM:309548	congenital abnormality|genetic disease (inborn)|nervous system disease
fenretinide	treatment of pseudomonas aeruginosa lung infections in cystic fibrosis patients	MESH:D011552	pseudomonas infections	nan	bacterial infection or mycosis
fenretinide	treatment of neuroblastoma	MESH:D009447	neuroblastoma	OMIM:256700|OMIM:613013|OMIM:613014|OMIM:613015|OMIM:613016|OMIM:613017	cancer
fibrin-based agent containing a n-terminally modified parathyroid hormone fragment tgplpth1-34	treatment of solitary (unicameral) bone cysts	MESH:D001845	bone cysts	nan	cancer|musculoskeletal disease
fibrinogen (human)	for the control of bleeding and prophylactic treatment of patients deficient in fibrinogen.	MESH:C531603	fibrinogen	OMIM:202400	blood disease|genetic disease (inborn)
fibronectin (human plasma derived)	treatment of non-healing corneal ulcers or epithelial defects which have been unresponsive to conventional therapy and the underlying cause has been eliminated.	MESH:D003320	corneal ulcer	nan	bacterial infection or mycosis|eye disease
fibronectin (plasma derived)	treatment of non-healing corneal ulcers or epithelial defects which are unresponsive to conventional therapy and for which any infectious cause of the defect has been eliminated.	Withdrawn
fibronectin peptide	prevention of burn injury progression of acute, deep dermal burns in hospitalized patients.	AD general prevention	prevention	nan	prevention
filgrastim	treatment of patients with aids who, in addition, are afflicted with cytomegalovirus retinitis and are being treated with ganciclovir	Withdrawn
filgrastim	treatment of patients with severe chronic neutropenia (absolute neutrophil count less than 500/mm3).	MESH:C535815	neutropenia severe chronic	nan	blood disease
filgrastim	treatment of subjects at risk of developing myelosuppression after a radiological or nuclear incident	N/A
filgrastim	reduction in the duration of neutropenia, fever, antibiotic use, and hospitalization, following induction and consolidation treatment for acute myeloid leukemia.	MESH:D015470	leukemia myeloid acute	OMIM:601626	cancer
filgrastim	treatment of myelodysplastic syndrome	Withdrawn
filgrastim	for use in the mobilization of peripheral blood progenitor cells for collection in patients who will receive myeloablative or myelosuppressive chemotherapy.	AD general cancer	myeloablative or myelosuppressive chemotherapy	nan	cancer
filgrastim	treatment of neutropenia associated with bone marrow transplants.	MESH:D009503	neutropenia	nan	blood disease
flic flagellin deletion variant tlr5 agonist	prevention of death following a potentially lethal dose of total body irradiation during or after a radiation disaster	AD general prevention	prevention	nan	prevention
floxuridine, fudr	intraperitoneal treatment of gastric cancer.	AD General cancer	cancer	nan	cancer
fludarabine phosphate	treatment of chronic lymphocytic leukemia (cll), including refractory cll.	MESH:D007938	leukemia	nan	cancer
fludarabine phosphate	treatment and management of patients with non-hodgkins lymphoma.	MESH:D008228	lymphoma non hodgkin	OMIM:605027	cancer|immune system disease|lymphatic disease
fludarabine phosphate oral tablets	treatment of b-cell chronic lymphocytic leukemia	MESH:D015451	leukemia lymphocytic chronic b cell	OMIM:109543|OMIM:151400|OMIM:609630|OMIM:612557|OMIM:612558|OMIM:612559	cancer|immune system disease|lymphatic disease
flumecinol	treatment of hyperbilirubinemia in newborn infants unresponsive to phototherapy.	Withdrawn
flunarizine	treatment of alternating hemiplegia.	MESH:D006429	hemiplegia	nan	nervous system disease|signs and symptoms
fluocinolone	treatment uveitis involving the posterior segment of the eye.	MESH:D015866	uveitis posterior	nan	eye disease
fluorouracil	for use in combination with interferon alpha-2a, recombinant, for the treatment of advanced colorectal carcinoma.	MESH:D002277	carcinoma	nan	cancer
fluorouracil	for use in combination with leucovorin for therapy of metastatic adenocarcinoma of the colon and rectum.	Withdrawn
fluorouracil	treatment of glioblastoma multiforme.	MESH:D005909	glioblastoma	nan	cancer
fluorouracil	for use in combination with interferon alpha-2a, recombinant, for the treatment of esophageal carcinoma.	MESH:D002277	carcinoma	nan	cancer
fluoxetine	treatment of autism.	N/A
fluoxetine	treatment of body dysmorphic disorder in children and adolescents	N/A
follitropin alfa, recombinant	for the initiation and re-initiation of spermatogenesis in adult males with reproductive failure due to hypothalamic or pituitary dysfunction, hypogonadotropic hypogonadism. amended indication 6/27/00: for the induction of spermatogenesis in men with primary and secondary hypogonadotropic hypogonadism in whom the cause of infertility is not due to primary testicular failure.	MESH:D007248	infertility male	nan	urogenital disease (male)
fomepizole	treatment of methanol or ethylene glycol poisoning.	MESH:D011041	poisoning	nan	nan
fosphenytoin	for the acute treatment of patients with status epilepticus of the grand mal type.	MESH:D013226	status epilepticus	nan	nervous system disease
fructose-1,6-diphosphate	treatment of painful vaso-occlusive episodes associated with sickle cell disease.	Withdrawn
full phosphorothioate antisense oligonucleotide against ews-fli-1 nanoparticles	treatment of ewing's sarcoma	MESH:D012512	sarcoma ewing	OMIM:612219	cancer
fully human anti-interferon gamma monoclonal antibody	treatment of hemophagocytic lymphohistiocytosis	MESH:D051359	lymphohistiocytosis hemophagocytic	OMIM:267700	lymphatic disease
fusion protein consisting of human immunoglobim g1 constant region fc region fused to the human receptor binding domain of ectodysplasin-a1	treatment of x-linked hypohidrotic ectodermal dysplasia	MESH:D004476	ectodermal dysplasia	OMIM:129500	congenital abnormality|genetic disease (inborn)|skin disease
g17dt immunogen	treatment of adenocarcinoma of the pancreas	MESH:D000230	adenocarcinoma	nan	cancer
g17dt immunogen	treatment of gastric cancer.	AD General cancer	cancer	nan	cancer
gne lipoplex	treatment of hereditary inclusion body myopathy-2	N/A
gne plasmid(h001)	treatment of hereditary inclusion body myopathy type 2	N/A
gvax melanoma	treatment of stage iib to iv melanoma	MESH:D008545	melanoma	nan	cancer
gallium [ga-68]-n-[(4,7,10-tricarboxymethyl-1,4,7,10-tetraazacyclododec-1-yl)acetyl]-d-phenylalanyl-l-cysteinyl-l-tyrosyl-d-tryptophanyl-l-lysyl-l-threoninyl-l-cysteinyl-l-threonine-cyclic(2-7)disulfide	diagnostic for the management of gastro-entero-pancreatic neuroendocrine tumors	MESH:D018358	neuroendocrine tumors	nan	cancer
gallium nitrate injection	treatment of hypercalcemia of malignancy.	Withdrawn
gallium-68 (dota0-phel-tyr3)octreotide	the management of neuroendocrine tumors	MESH:D018358	neuroendocrine tumors	nan	cancer
gamma hydroxybutyrate	treatment of narcolepsy and the auxiliary symptoms of cataplexy, sleep paralysis, hypnagogic hallucinations and automatic behavior.	MESH:D020188	sleep paralysis	nan	mental disorder|nervous system disease
gamma-hydroxybutyric acid	treatment of narcolepsy and the auxiliary symptoms of cataplexy, sleep paralysis, hypnagogic hallucinations, and automatic behavior.	Withdrawn
gammalinolenic acid	treatment of juvenile rheumatoid arthritis.	MESH:D001172	arthritis rheumatoid	OMIM:180300	connective tissue disease|immune system disease|musculoskeletal disease
ganaxolone	treatment of infantile spasms.	MESH:D013036	spasms infantile	nan	nervous system disease
ganciclovir intravitreal implant	treatment of cytomegalovirus retinitis.	MESH:D017726	cytomegalovirus retinitis	nan	eye disease|viral disease
ganciclovir sodium	treatment of cytomegalovirus retinitis in immunocompromised patients with aids.	Withdrawn
gancyclovir	treatment of severe human cytomegalovirus infections in specific immunosuppressed patient populations.	Withdrawn
gangliosides as sodium salts	treatment of retinitis pigmentosa.	Withdrawn
gastrin 17c diphtheria toxoid immunogen	treatment of pancreatic cancer	MESH:C535836	pancreatic cancer	nan	cancer|digestive system disease|endocrine system disease
gavilimomab	acute graft-versus-host disease (agvhd)	Withdrawn
gemtuzumab zogamicin	treatment of cd33-positive acute myeloid leukemia.	MESH:D015470	leukemia myeloid acute	OMIM:601626	cancer
genetically engineered human recombinant igg4 monoclonal antibody directed against human tnf alpha	treatment of crohn's disease.	MESH:D003424	crohn disease	nan	digestive system disease
geneticin	treatment of amoebiasis.	N/A
gentamicin impregnated pmma beads on surgical wire	treatment of chronic osteomyelitis of post-traumatic, postoperative, or hematogenous origin.	MESH:D010019	osteomyelitis	nan	bacterial infection or mycosis|musculoskeletal disease
gentamicin liposome injection	treatment of disseminated mycobacterium avium-intracellulare infection.	MESH:D015270	mycobacterium avium intracellulare infection	nan	bacterial infection or mycosis
glatiramer acetate	treatment of multiple sclerosis.	MESH:D009103	multiple sclerosis	OMIM:126200|OMIM:612594|OMIM:612595|OMIM:612596	immune system disease|nervous system disease
glatiramer acetate for injection	treatment of primary-progressive multiple sclerosis	MESH:D009103	multiple sclerosis	OMIM:126200|OMIM:612594|OMIM:612595|OMIM:612596	immune system disease|nervous system disease
glutamine	for use with human growth hormone in the treatment of short bowel syndrome (nutrient malabsorption from the gastrointestinal tract resulting from an inadequate absorptive surface).	MESH:D012778	short bowel syndrome	nan	digestive system disease|pathology (process)
glutathione pegylated liposomal doxorubicin hydrochloride	treatment of glioma	MESH:D005910	glioma	OMIM:137800|OMIM:607248|OMIM:613028|OMIM:613029|OMIM:613030|OMIM:613031|OMIM:613033	cancer
glyceol	to decrease intracranial hypertension and/or alleviate cerebral edema in patients who may benefit from osmotherapy.	Withdrawn
glyceryl tri (4-phenylbutyrate)	treatment of spinal muscular atrophy	MESH:D009134	muscular atrophy spinal	nan	nervous system disease
glyceryl trioleate and glyceryl trierucate	treatment of adrenoleukodystrophy.	MESH:D000326	adrenoleukodystrophy	OMIM:300100	endocrine system disease|genetic disease (inborn)|metabolic disease|nervous system disease
glyeraldehyde-3-phosphate dehydrogenase	treatment of pediatric multiple sclerosis	MESH:D009103	multiple sclerosis	OMIM:126200|OMIM:612594|OMIM:612595|OMIM:612596	immune system disease|nervous system disease
gonadorelin acetate	for induction of ovulation in women with hypothalamic amenorrhea due to a deficiency or absence in the quantity or pulse pattern of endogenous gnrh secretion.	MESH:D000568	amenorrhea	nan	pathology (process)
gossypol	treatment of cancer of the adrenal cortex.	AD General cancer	cancer	nan	cancer
gp100 adenoviral gene therapy	treatment of metastatic melanoma.	MESH:D008545	melanoma	nan	cancer
granulocyte macrophage-colony stimulating factor	treatment of chronic lymphocytic leukemia to increase granulocyte count.	Withdrawn
granulocyte macrophage-colony stimulating factor	treatment of neutropenia associated with bone marrow transplants.	Withdrawn
granulocyte macrophage-colony stimulating factor	treatment of neutropenia due to hairy cell leukemia.	Withdrawn
granulocyte macrophage-colony stimulating factor	treatment of myelodysplastic syndrome.	Withdrawn
granulocyte macrophage-colony stimulating factor	treatment of severe thermal injuries in patients with greater than 40% full or partial thickness burns.	Withdrawn
group b streptococcus immune globulin	treatment of neonates for disseminated group b streptococcal infection.	Withdrawn
growth hormone releasing factor	for the long-term treatment of children who have growth failure due to a lack of adequate endogenous growth hormone secretion.	MESH:C567564	growth hormone	OMIM:612781	endocrine system disease|genetic disease (inborn)|musculoskeletal disease|nervous system disease
guanethidine monosulfate	treatment of moderate to severe reflex sympathetic dystrophy and causalgia.	Withdrawn
gusperimus	treatment of acute renal graft rejection episodes.	Withdrawn
h-(d)p-benzoylphenylalanyl-(d)seryl-(d)tryptophanyl-(d)seryl-(d)pentafluorophenylalanyl-(d)cyclohexylalanyl-(d)arginyl-(d)arginyl-(d)arginyl-(d)glutaminyl-(d)arginyl-(d)arginine acetate salt	for use in combination with cisplatin and pemetrexed for the treatment of patients with mesothelioma	MESH:D008654	mesothelioma	nan	cancer
h-leu-pro-pro-ser-arg-oh	treatment of kaposi sarcoma	MESH:D012514	sarcoma kaposi	OMIM:148000	cancer|viral disease
h-tyr-gly-arg-lys-lys-arg-arg-gln-arg-arg-arg-lys-leu-ser-ser-ile-glu- ser-asp-val-oh	treatment of acute ischemic stroke patients presenting within 3 hours of symptom onset	MESH:D020521	stroke	OMIM:606799	cardiovascular disease|nervous system disease
h-tyr-gly-arg-lys-lys-arg-arg-gln-arg-arg-arg-alys-aleu-ser-ser-ile-glu-ser-asp-val-oh	treatment of subarachnoid hemorrhage	MESH:D013345	subarachnoid hemorrhage	nan	cardiovascular disease|nervous system disease|pathology (process)
hirmab-ids	treatment of mucopolysaccharidosis type ii (hunter syndrome)	MESH:D016532	mucopolysaccharidosis ii	OMIM:309900	connective tissue disease|genetic disease (inborn)|metabolic disease|nervous system disease
hiv neutralizing antibodies	treatment of acquired immunodeficiency syndrome.	Withdrawn
hla-b7/beta2m dna lipid (dmrie/dope) complex	treatment of invasive and metastatic melanoma (stages ii, iii, and iv).	MESH:D008545	melanoma	nan	cancer
hpv-16 cancer therapeutic trojan peptide vaccine	treatment of hpv-16 expressing head and neck squamous cell carcinoma.	MESH:C535575	carcinoma squamous cell of head and neck	OMIM:275355	cancer
hpv16 e6/e7 synthetic long peptides vaccine	treatment of epithelial neoplasias of the vulva positive for human papilloma virus type 16.	MESH:D010212	papilloma	nan	cancer
halofantrine	treatment of mild to moderate acute malaria caused by susceptible strains of p. falciparum and p. vivax.	MESH:D016778	malaria falciparum	nan	parasitic disease
halofuginone	treatment of systemic sclerosis.	MESH:D012598	sclerosis	nan	pathology (process)
hanferon	treatment of behcet's disease	N/A
hantaan virus and puumala virus dna vaccines	prevention of hemorrhagic fever with renal syndrome caused by hantaan virus and puumala virus.	MESH:D006480	hemorrhagic fever with renal syndrome	nan	viral disease
heat shock protein (hsp60) antigen	for use in type 1 diabetic mellitus patients with residual beta-cell function	N/A
heat shock protein 70	treatment of amyotrophic lateral sclerosis	MESH:D000690	amyotrophic lateral sclerosis	nan	metabolic disease|nervous system disease
heme arginate	treatment of symptomatic stage of acute porphyria.	N/A
heme arginate	treatment of myelodysplastic syndromes.	MESH:D009190	myelodysplastic syndromes	nan	blood disease
hemin	amelioration of recurrent attacks of acute intermittent porphyria (aip) temporarily related to the menstrual cycle in susceptible women and similar symptoms which occur in other patients with aip, porphyria variegata and hereditary coproporphyria.	MESH:D017118	porphyria acute intermittent	OMIM:176000	digestive system disease|genetic disease (inborn)|metabolic disease|skin disease
hemin and zinc mesoporphyrin	treatment of acute porphyric syndromes.	MESH:C536108	n syndrome	OMIM:310465	cancer|immune system disease|lymphatic disease|mental disorder|metabolic disease|nervous system disease|signs and symptoms
hemoximer (pyridoxalated hemoglobin polyoxyethylene)	treatment of cardiogenic shock	MESH:D012770	shock cardiogenic	nan	cardiovascular disease|pathology (process)
heparin	treatment of cystic fibrosis	Withdrawn
heparin sodium	treatment of cystic fibrosis	MESH:D003550	cystic fibrosis	OMIM:219700	digestive system disease|genetic disease (inborn)|infant-newborn disease|respiratory tract disease
heparin-binding epidermal growth factor-like growth factor	prevention and treatment of necrotizing enterocolitis (nec) in preterm infants with birth weight less than 1,500 grams	MESH:D020345	enterocolitis necrotizing	nan	digestive system disease
hepatitis b immune globulin intravenous (human)	prophylaxis against hepatitis b virus reinfection in liver transplant patients.	MESH:D006506	hepatitis a	nan	digestive system disease|viral disease
hepatitis c virus immune globulin (human)	prophylaxis of hepatitis c infection in liver transplant recipients.	MESH:D006506	hepatitis a	nan	digestive system disease|viral disease
heptadecasodium salt of an 18-base residue phosphorothioate oligonucleotide	treatment of spinal muscular atrophy	MESH:D009134	muscular atrophy spinal	nan	nervous system disease
herpes simplex virus gene	treatment of primary and metastatic brain tumors.	N/A
his-d-trp-ala-trp-d-phe-lys nh2	for the long term treatment of children who have growth failure due to a lack of adequate endogenous growth hormone secretion.	Withdrawn
his-his-ile-tyr-leu-gly-ala-val-asn-tyr-ile-tyr	treatment of retinal detachment	MESH:D012163	retinal detachment	nan	eye disease
histamine	for use as an adjunct to cytokine therapy in the treatment of malignant melanoma.	AD General cancer	malignan	nan	cancer
histamine	adjunct to cytokine therapy in the treatment of acute myeloid leukemia.	MESH:D015470	leukemia myeloid acute	OMIM:601626	cancer
histrelin	treatment of acute intermittent porphyria, hereditary coproporphyria, and variegate porphyria.	MESH:D017118	porphyria acute intermittent	OMIM:176000	digestive system disease|genetic disease (inborn)|metabolic disease|skin disease
histrelin	treatment of central precocious puberty	MESH:C562787	precocious puberty central	OMIM:176400	endocrine system disease
histrelin acetate	treatment of central precocious puberty.	MESH:C562787	precocious puberty central	OMIM:176400	endocrine system disease
hu1d10, humanized monoclonal antibody	for use in the treatment of 1d10+ b cell non-hodgkin's lymphoma	MESH:D008228	lymphoma non hodgkin	OMIM:605027	cancer|immune system disease|lymphatic disease
human anti-tumor necrosis factor alpha monoclonal antibody	treatment of uveitis of the posterior segment of non-infectious etiology, and uveitis of the anterior segment of non-infectious etiology and refractory to conventional therapy	Withdrawn
human hemin	prevention of ischemia reperfusion injury in patients undergoing solid organ transplantation	AD organ rejection	organ transplantation	nan	organ transplantation|medical procedures
human igm monoclonal antibody (c-58) to cmv	prophylaxis of cytomegalovirus infections in bone marrow transplant patients.	Withdrawn
human igm monoclonal antibody (c-58) to cmv	treatment of cytomegalovirus infections in allogenic bone marrow transplant patients.	Withdrawn
human monoclonal antibody against epidermal growth factor receptor linked to monomethylauristatin f	treatment of glioblastoma multiforme	MESH:D005909	glioblastoma	nan	cancer
human t-lymphotropic virus type iii gp160 antigens	treatment of aids.	MESH:D000163	aids	nan	immune system disease|viral disease
human acid precursor alpha-glucosidase, recombinant	treatment of glycogen storage disease type ii.	Withdrawn
human alpha 2,6 sialyltransferase adenoviral gene therapy	treatment of patients with invasive (malignant) brain and central nervous system tumors lacking alpha 2,6 sialyltransferase.	AD General cancer	malignan	nan	cancer
human anti-cd30 monoclonal antibody	treatment of hodgkin's disease	MESH:D006689	hodgkin disease	OMIM:236000	cancer|immune system disease|lymphatic disease
human anti-integrin receptor av monoclonal antibody	treatment of patients with angiosarcoma	Withdrawn
human autologous bone-forming cell derived from bone marrow stem cells	treatment of osteonecrosis	MESH:D010020	osteonecrosis	nan	musculoskeletal disease|pathology (process)
human cytomegalovirus immunoglobulin	prevention of congenital cytomegalovirus (cmv) infection following primary cmv infection in pregnant women	AD general prevention	prevention	nan	prevention
human factor x	treatment of hereditary factor x deficiency	MESH:D005171	factor x deficiency	OMIM:227600	blood disease|genetic disease (inborn)
human immune globulin	treatment of post-polio syndrome	MESH:C536108	n syndrome	OMIM:310465	cancer|immune system disease|lymphatic disease|mental disorder|metabolic disease|nervous system disease|signs and symptoms
human immunodeficiency virus immune globulin	treatment of hiv-infected pregnant women and infants of hiv-infected mothers.	Withdrawn
human immunodeficiency virus immune globulin	treatment of hiv-infected pediatric patients.	Withdrawn
human immunodeficiency virus immune globulin	treatment of aids.	Withdrawn
human immunoglobin anti-cd30 monoclonal antibody	treatment of cd30+ t-cell lymphoma	MESH:D016399	lymphoma t cell	nan	cancer|immune system disease|lymphatic disease
human monoclonal antibody against platelet-derived growth factor d	to slow the progression of iga nephropathy and delay kidney failure in patients affected by the disease.	MESH:D018450	disease progression	nan	pathology (process)
human monoclonal antibody directed against serotype 011 pseudomonas aeruginosa	treatment of hospital acquired pneumonia caused by serotype 011 positive pseudomonas aeruginosa	MESH:D011014	pneumonia	nan	respiratory tract disease
human monoclonal antibody inhibitor of mannan-binding lectin-associated serine protease-2 (masp-2)	prevention (inhibition) of complement-mediated thrombotic microangiopathy	AD general prevention	prevention	nan	prevention
human monoclonal antibody targeting cc-chemokine ligand 2 (cnto 888)	treatment of ovarian cancer	MESH:C538090	ovarian cancer	nan	cancer|endocrine system disease|urogenital disease (female)
human plasma coagulation factor viii and human plasma von willebrand factor	treatment of von willebrand disease except for surgical and/or invasive procedures in patients with von willebrand disease in whom desmopressin is either ineffective or contraindicated	MESH:D014842	von willebrand disease	nan	blood disease|genetic disease (inborn)
human plasma derived conagulation protein-factor xi	for the treatment of congenital factor xi deficiency	MESH:D005173	factor xi deficiency	OMIM:612416	blood disease|genetic disease (inborn)
human prothrombin complex concentrate	reversal of anticoagulation therapy in patients needing treatment of serious or life threatening bleeding and/or needing urgent surgery or invasive procedures	AD General bleeing	bleeding	nan	blood disease
human telomerase reverse transcriptase peptide vaccine	treatment of pancreatic cancer	MESH:C535836	pancreatic cancer	nan	cancer|digestive system disease|endocrine system disease
human umbilical tissue-derived cells	treatment of retinitis pigmentosa	Withdrawn
humanized 3f8-igg1 monoclonal antibody	treatment of neuroblastoma	MESH:D009447	neuroblastoma	OMIM:256700|OMIM:613013|OMIM:613014|OMIM:613015|OMIM:613016|OMIM:613017	cancer
humanized igg monoclonal antibody hrs7 conjugated to topoisomerase i inhibitor	treatment of pancreatic cancer.	MESH:C535836	pancreatic cancer	nan	cancer|digestive system disease|endocrine system disease
humanized mab (idec-131) to cd40l	treatment of systemic lupus erythematosus.	Withdrawn
humanized anti-cd2 monoclonal antibody	treatment of graft-versus-host disease.	Withdrawn
humanized anti-cd3 monoclonal antibody	treatment of recent-onset type i diabetes	N/A
humanized anti-human cd2 mab	for the induction of donor-specific immunologic unresponsiveness resulting in prophylaxis of organ rejection without the need for chronic immunosuppressive therapy, in patients receiving allogeneic renal transplants.	Withdrawn
humanized anti-tac	prevention of acute graft-vs-host disease following bone marrow transplantation.	MESH:D006086	graft vs host disease	nan	immune system disease
humanized monoclonal antibody to tumorendothelial marker-1	treatment of soft tissue sarcoma	MESH:D012509	sarcoma	nan	cancer
hydralazine	treatment of severe intrapartum hypertension (diastolic blood pressure greater than or equal to 110 or systolic blood pressure greater than or equal to 160) associated with severe preeclampsia/eclampsia of pregnancy	MESH:D011225	pre eclampsia	OMIM:189800|OMIM:609402|OMIM:609403|OMIM:609404	pregnancy complication
hydroxocobalamin	treatment of acute cyanide poisoning	MESH:D011041	poisoning	nan	nan
hydroxocobalamin	treatment of acute cyanide poisoning	MESH:D011041	poisoning	nan	nan
hydroxy-propyl-beta-cyclodextrin	treatment of niemann pick disease, type c	MESH:C564366	niemann pick disease type f	nan	genetic disease (inborn)|lymphatic disease|metabolic disease|nervous system disease
hydroxycobalamin/sodium thiosulfate	treatment of severe acute cyanide poisoning.	Withdrawn
hydroxyurea	treatment of patients with sickle cell anemia as shown by the presence of hemoglobin s.	MESH:D000755	anemia sickle cell	OMIM:603903	blood disease|genetic disease (inborn)
hypericin	treatment of glioblastoma multiforme.	MESH:D005909	glioblastoma	nan	cancer
hypericin	treatment of cutaneous t-cell lymphoma.	MESH:D016410	lymphoma t cell cutaneous	nan	cancer|immune system disease|lymphatic disease
hypothiocyanite and lactoferrin	treatment of cystic fibrosis	MESH:D003550	cystic fibrosis	OMIM:219700	digestive system disease|genetic disease (inborn)|infant-newborn disease|respiratory tract disease
i(131)-tm-601 (chlorotoxin)	treatment of malignant glioma	AD General cancer	malignan	nan	cancer
idua-hirmab fusion protein	treatment of mucopolysaccharidosis type 1 (mps)	MESH:D008059	mucopolysaccharidosis i	OMIM:607014|OMIM:607015|OMIM:607016	connective tissue disease|genetic disease (inborn)|metabolic disease
il-12 secreting dendritic cells loaded with autologous tumor lysate	treatment of malignant glioma	AD General cancer	malignan	nan	cancer
il-4 pseudomonas toxin fusion protein (il-4(38-37)-pe38kdel)	treatment of astrocytic glioma.	MESH:D005910	glioma	OMIM:137800|OMIM:607248|OMIM:613028|OMIM:613029|OMIM:613030|OMIM:613031|OMIM:613033	cancer
il13-pe38qqr	treatment of malignant glioma	AD General cancer	malignan	nan	cancer
iboctadekin	treatment of renal cell carcinoma	Withdrawn
ibuprofen i.v. solution	prevention of patent ductus arteriosus.	MESH:D004374	ductus arteriosus patent	OMIM:607411	cardiovascular disease|congenital abnormality
ibuprofen lysine	treatment of patent ductus arteriosus	MESH:D004374	ductus arteriosus patent	OMIM:607411	cardiovascular disease|congenital abnormality
icodextrin 7.5% with electrolytes peritoneal dialysis solution	treatment of those patients having end stage renal disease and requiring peritoneal dialysis treatment.	MESH:D010532	peritoneal disease	nan	digestive system disease
idarubicin	treatment of chronic myelogenous leukemia.	Withdrawn
idarubicin	treatment of myelodysplastic syndromes.	Withdrawn
idarubicin hcl for injection	treatment of acute myelogenous leukemia, also referred to as acute nonlymphocytic leukemia.	MESH:D007938	leukemia	nan	cancer
idarubicin hcl for injection	treatment of acute lymphoblastic leukemia in pediatric patients.	Withdrawn
idoxuridine	treatment of nonparenchymatous sarcomas.	MESH:D012509	sarcoma	nan	cancer
ifosfamide	treatment of soft tissue sarcomas.	MESH:D012509	sarcoma	nan	cancer
ifosfamide	treatment of testicular cancer.	MESH:D013736	testicular cancer	nan	cancer|endocrine system disease|urogenital disease (male)
ifosfamide	treatment of bone sarcomas	MESH:D012509	sarcoma	nan	cancer
igg1 chimeric monoclonal antibody	treatment of multiple myeloma.	MESH:D009101	multiple myeloma	OMIM:254500	blood disease|cancer|cardiovascular disease|immune system disease
iloprost inhalation solution	treatment of pulmonary arterial hypertension	MESH:D006976	hypertension pulmonary	OMIM:178600	respiratory tract disease
iloprost solution for infusion	treatment of heparin-associated thrombocytopenia.	Withdrawn
iloprost solution for infusion	treatment of raynaud's phenomenon secondary to systemic sclerosis.	Withdrawn
imatinib	treatment of chronic myelogenous leukemia	MESH:D007938	leukemia	nan	cancer
imatinib mesylate	treatment of systemic mastocytosis without the d816v c-kit mutation	MESH:D034721	mastocytosis systemic	nan	cancer
imatinib mesylate	treatment of idiopathic hypereosinophilic syndrome including acute and chronic eosinophilic leukemia	MESH:D015472	leukemia eosinophilic acute	nan	cancer
imatinib mesylate	treatment of myeloproliferative disorders/myelodysplastic syndromes associated with platelet-derived growth factor gene re-arrangements	MESH:D009196	myeloproliferative disorders	nan	blood disease
imciromab pentetate	detecting early necrosis as an indication of rejection of orthotopic cardiac transplants.	MESH:D009336	necrosis	nan	pathology (process)
imexon	treatment of multiple myeloma.	MESH:D009101	multiple myeloma	OMIM:254500	blood disease|cancer|cardiovascular disease|immune system disease
imexon	treatment of metastatic malignant melanoma	Withdrawn
imexon	treatment of pancreatic adenocarcinoma	Withdrawn
imiglucerase	replacement therapy in patients with types i, ii, and iii gaucher's disease.	MESH:D005776	gaucher disease	OMIM:230800|OMIM:230900|OMIM:231000	genetic disease (inborn)|metabolic disease|nervous system disease
imiquimod	treatment of carcinoma in situ (cis) of the urinary bladder	MESH:D002278	carcinoma in situ	nan	cancer
immortalized human liver cells found in the extracorporeal liver assist device	treatment of fulminant hepatic failure (acute liver failure)	MESH:D017114	liver failure acute	nan	digestive system disease
immune globulin (human)	treatment of chronic inflammatory demyelinating polyneuropathy	neuropathy	neuropathy	nan	nervous system disease
immune globulin (human) containing high titers of west nile virus antibodies	treatment of the west nile virus infection	MESH:D007239	infection	nan	bacterial infection or mycosis
immune globulin intravenous (human)	treatment for guillain barre syndrome	MESH:D020275	guillain barre syndrome	OMIM:139393	immune system disease|nervous system disease
immune globulin subcutaneous (human)	treatment of patients with primary immune deficiency (pid) that are intolerant to immune globulin intravenous (igiv) due to severe adverse events or poor venous access	Withdrawn
immune globulin subcutaneous (human), 20% liquid	treatment of chronic inflammatory demyelinating polyneuropathy (cidp)	neuropathy	neuropathy	nan	nervous system disease
immune globulin intravenous (human)	treatment of patients with acute myocarditis.	Withdrawn
immune globulin intravenous (human)	treatment of polymyositis/dermatomyositis.	Withdrawn
immune globulin intravenous (human)	treatment of juvenile rheumatoid arthritis.	Withdrawn
immune globulin intravenous, human	infection prophylaxis in pediatric patients affected with the human immunodeficiency virus.	MESH:D007239	infection	nan	bacterial infection or mycosis
immunotherapeutic vaccine consisting of (pam)2-lys-ser-ser-gln-tyr-ile-lys-ala-asn-ser-lys-phe-ile-gly-ile-thr-glu-ala-ala-ala-phe-leu-pro-ser-asp-phe-phe-pro-ser-val	treatment of chronic active hepatitis b infection in hla-a2 positive patients.	MESH:D019694	hepatitis b chronic	nan	digestive system disease|viral disease
implitapide	treatment of homozygous familial hypercholesterolemia	Withdrawn
implitapide	treatment of patients with fredrickson type i or v hyperlipoproteinemia	Withdrawn
imported fire ant venom, allergenic extract	for skin testing of victims of fire ant stings to confirm fire ant sensitivity and if positive, for use as immunotherapy for the prevention of ige-mediated anaphylactic reactions.	AD general prevention	prevention	nan	prevention
inalimarev and falimarev	treatment of adenocarcinoma of the pancreas	MESH:D000230	adenocarcinoma	nan	cancer
indium in 111 murine monoclonal antibody fab to myosin	to aid in the diagnosis of myocarditis.	Withdrawn
indium in-111 altumomab pentetate	detection of suspected and previously unidentified tumor foci of recurrent colorectal carcinoma.	Withdrawn
indium-111 pentetreotide	treatment of neuroendocrine tumors	MESH:D018358	neuroendocrine tumors	nan	cancer
inecalcitol	treatment of chronic lymphocytic leukemia	MESH:D007938	leukemia	nan	cancer
infliximab	treatment of chronic sarcoidosis	MESH:D012507	sarcoidosis	OMIM:181000|OMIM:612387|OMIM:612388	lymphatic disease
infliximab	treatment of pediatric (0 to 16 years of age) crohn's disease	MESH:C536215	pediatric crohn s disease	nan	digestive system disease
inhibitor of tissue factor pathway inhibitor (tfpi)	treatment of hemophilia a and hemophilia b.	MESH:D002836	hemophilia b	OMIM:306900	blood disease|genetic disease (inborn)
inhibitor of primary and secondary kit and pdgfr alpha kinase mutants found in gist	treatment of gastrointestinal stromal tumors (gist)	MESH:D046152	gastrointestinal stromal tumors	OMIM:606764	cancer|digestive system disease
inosine pranobex	treatment of subacute sclerosing panencephalitis.	MESH:D013344	subacute sclerosing panencephalitis	nan	nervous system disease|viral disease
interferon alfa-2a	treatment of chronic myelogenous leukemia.	MESH:D007938	leukemia	nan	cancer
interferon alfa-2a (recombinant)	treatment of aids related kaposi's sarcoma.	MESH:C554498	aids related kaposi sarcoma	nan	bacterial infection or mycosis|cancer|immune system disease|parasitic disease|viral disease
interferon alfa-2a (recombinant)	for the concomitant administration with fluorouracil for the treatment of advanced colorectal cancer.	AD General cancer	cancer	nan	cancer
interferon alfa-2a (recombinant)	for the treatment of metastatic malignant melanoma in combination with teceleukin.	AD General cancer	malignan	nan	cancer
interferon alfa-2a (recombinant)	for the concomitant administration with teceleukin for the treatment of metastatic renal cell carcinoma.	MESH:D002292	carcinoma renal cell	OMIM:144700|OMIM:605074	cancer|urogenital disease (female)|urogenital disease (male)
interferon alfa-2a (recombinant)	for use in combination with fluorouracil for the treatment of esophageal carcinoma.	MESH:D002277	carcinoma	nan	cancer
interferon alfa-2a (recombinant)	treatment of renal cell carcinoma.	MESH:D002292	carcinoma renal cell	OMIM:144700|OMIM:605074	cancer|urogenital disease (female)|urogenital disease (male)
interferon alfa-2b (recombinant)	treatment of invasive carcinoma of the cervix.	Withdrawn
interferon alfa-2b (recombinant)	treatment of chronic myelogenous leukemia.	Withdrawn
interferon alfa-2b (recombinant)	treatment of aids-related kaposi's sarcoma.	MESH:C554498	aids related kaposi sarcoma	nan	bacterial infection or mycosis|cancer|immune system disease|parasitic disease|viral disease
interferon alfa-2b (recombinant)	treatment of ovarian carcinoma.	Withdrawn
interferon alfa-2b (recombinant)	treatment of chronic delta hepatitis.	Withdrawn
interferon alfa-2b (recombinant)	treatment of acute hepatitis b.	Withdrawn
interferon alfa-2b (recombinant)	treatment of laryngeal (respiratory) papillomatosis.	Withdrawn
interferon alfa-2b (recombinant)	treatment of metastatic renal cell carcinoma.	Withdrawn
interferon alfa-2b (recombinant)	treatment of primary malignant brain tumors.	Withdrawn
interferon alfa-2b (recombinant)	treatment of carcinoma in situ of the urinary bladder.	Withdrawn
interferon alfa-nl	treatment of aids related kaposi's sarcoma.	Withdrawn
interferon alfa-nl	treatment of human papillomavirus in patients with severe resistant/recurrent respiratory (laryngeal) papillomatosis.	Withdrawn
interferon beta (recombinant human)	treatment of primary brain tumors.	Withdrawn
interferon beta (recombinant)	for the intralesional and/or systemic treatment of aids-related kaposi's sarcoma.	Withdrawn
interferon beta (recombinant)	for the systemic treatment of cutaneous t-cell lymphoma.	Withdrawn
interferon beta (recombinant)	for the systemic treatment of metastatic renal cell carcinoma.	Withdrawn
interferon beta, recombinant human	treatment of acquired immunodeficiency syndrome.	Withdrawn
interferon beta-1a	treatment of patients with secondary progressive multiple sclerosis.	MESH:D009103	multiple sclerosis	OMIM:126200|OMIM:612594|OMIM:612595|OMIM:612596	immune system disease|nervous system disease
interferon beta-1a	treatment of multiple sclerosis.	MESH:D009103	multiple sclerosis	OMIM:126200|OMIM:612594|OMIM:612595|OMIM:612596	immune system disease|nervous system disease
interferon beta-1a (recombinant human)	treatment of acute non-a, non-b hepatitis.	MESH:D006506	hepatitis a	nan	digestive system disease|viral disease
interferon beta-1a (recombinant human)	treatment of pulmonary fibrosis.	Withdrawn
interferon beta-1a (recombinant)	for the systemic treatment of cutaneous malignant melanoma.	Withdrawn
interferon beta-1a (recombinant)	treatment of symptomatic patients with aids including all patients with cd4 t-cell counts less than 200 cells per mm3.	MESH:D000163	aids	nan	immune system disease|viral disease
interferon beta-1b	treatment of multiple sclerosis.	MESH:D009103	multiple sclerosis	OMIM:126200|OMIM:612594|OMIM:612595|OMIM:612596	immune system disease|nervous system disease
interferon gamma	treatment of idiopathic pulmonary fibrosis	MESH:D054990	idiopathic pulmonary fibrosis	OMIM:178500	respiratory tract disease
interferon gamma 1-b	treatment of chronic granulomatous disease.	MESH:D006105	granulomatous disease chronic	nan	blood disease|genetic disease (inborn)|immune system disease
interferon gamma-1b	treatment of renal cell carcinoma.	MESH:D002292	carcinoma renal cell	OMIM:144700|OMIM:605074	cancer|urogenital disease (female)|urogenital disease (male)
interferon gamma-1b	delaying time to disease progression in patients with severe, malignant osteopetrosis.	MESH:D018450	disease progression	nan	pathology (process)
interferon-alfa-1b	treatment of multiple myeloma	MESH:D009101	multiple myeloma	OMIM:254500	blood disease|cancer|cardiovascular disease|immune system disease
interleukin-1 trap	treatment of still's disease including juvenile rheumatoid arthritis and adult-onset still's disease	MESH:D016706	still s disease adult onset	nan	connective tissue disease|immune system disease|musculoskeletal disease
interleukin-1 alpha, human recombinant	for the promotion of early engraftment in bone marrow transplantation.	Withdrawn
interleukin-1 alpha, human recombinant	for hematopoietic potentiation in aplastic anemia.	Withdrawn
interleukin-1 receptor antagonist, human recombinant	prevention and treatment of graft versus host disease in transplant recipients.	AD general prevention	prevention	nan	prevention
interleukin-1 receptor antagonist, human recombinant	treatment of juvenile rheumatoid arthritis.	MESH:D001172	arthritis rheumatoid	OMIM:180300	connective tissue disease|immune system disease|musculoskeletal disease
interleukin-2	treatment of metastatic renal cell carcinoma.	MESH:D002292	carcinoma renal cell	OMIM:144700|OMIM:605074	cancer|urogenital disease (female)|urogenital disease (male)
interleukin-2	treatment of metastatic malignant melanoma.	AD General cancer	malignan	nan	cancer
interleukin-2	in combination with interferon alfa-2a for the treatment of metastatic malignant melanoma.	AD General cancer	malignan	nan	cancer
interleukin-2	in combination with interferon alfa-2a for the treatment of metastatic renal cell carcinoma.	MESH:D002292	carcinoma renal cell	OMIM:144700|OMIM:605074	cancer|urogenital disease (female)|urogenital disease (male)
interleukin-3 human (recombinant)	promotion of erythropoiesis in diamond-blackfan anemia (congenital pure red cell aplasia).	Withdrawn
interleukin-3, human, recombinant	for sequential administration with sargramostim to accelerate neutrophil and platelet recovery in patients undergoing autologous bone marrow transplantation for the treatment of hodgkin's disease or non-hodgkin's lymphoma.	Withdrawn
intraoral fluoride releasing system	prevention of dental caries due to radiation-induced xerostomia in patients with head and neck cancer	MESH:D003731	dental caries	nan	mouth disease
intravenous immune globulin	treatment of stage iib to iv malignant melanoma	AD General cancer	malignan	nan	cancer
intravenous immune globulin (human) 10%	treatment of stiff-person syndrome	MESH:D016750	stiff person syndrome	OMIM:184850	immune system disease|nervous system disease
iobenguane i 123	for the diagnosis of pheochromocytomas	MESH:D010673	pheochromocytoma	OMIM:171300	cancer
iobenguane i 123	for the diagnosis of neuroblastomas	MESH:D009447	neuroblastoma	OMIM:256700|OMIM:613013|OMIM:613014|OMIM:613015|OMIM:613016|OMIM:613017	cancer
iobenguane i 131	treatment of neuroendocrine tumors	MESH:D018358	neuroendocrine tumors	nan	cancer
iobenguane sulfate i 131	for use as a diagnostic adjunct in patients with pheochromocytoma.	Withdrawn
iobenguane sulfate i-123	for scintigraphic detection, localization and staging of neuroblastoma.	MESH:D009447	neuroblastoma	OMIM:256700|OMIM:613013|OMIM:613014|OMIM:613015|OMIM:613016|OMIM:613017	cancer
iodine 131 6b-iodomethyl-19-norcholesterol	for use in adrenal cortical imaging.	renal	renal	nan	renal diseases
iodine i 123 murine monoclonal antibody to alpha-fetoprotein	detection of hepatocellular carcinoma and hepatoblastoma.	Withdrawn
iodine i 123 murine monoclonal antibody to alpha-fetoprotein	detection of alpha-fetoprotein producing germ cell tumors.	Withdrawn
iodine i 123 murine monoclonal antibody to hcg	detection of hcg producing tumors such as germ cell and trophoblastic cell tumors.	N/A
iodine i 131 lym-1 monoclonal antibody	treatment of b-cell lymphoma.	Withdrawn
iodine i 131 bis(indium-diethylenetriaminepentaacetic acid)tyrosyllysine/hmn-14 x m734 f(ab')2 bispecific monoclonal antibody	treatment of small-cell lung cancer.	AD General cancer	cancer	nan	cancer
iodine i 131 murine monoclonal antibody igg2a to b cell	treatment of b-cell leukemia and b-cell lymphoma.	Withdrawn
iodine i 131 murine monoclonal antibody to alpha-fetoprotein	treatment of hepatocellular carcinoma and hepatoblastoma.	Withdrawn
iodine i 131 murine monoclonal antibody to alpha-fetoprotein	treatment of alpha-fetoprotein producing germ cell tumors.	Withdrawn
iodine i 131 murine monoclonal antibody to hcg	treatment of hcg producing tumors such as germ cell and trophoblastic cell tumors.	Withdrawn
iodine i-131 radiolabeled chimeric mab tumor necrosis treatment (tnt-1b)	treatment of glioblastoma multiforme and anaplastic astrocytoma.	MESH:D005909	glioblastoma	nan	cancer
ipatasertib	for the treatment of gastric cancer including cancer of the gastro-esophageal junction.	AD General cancer	cancer	nan	cancer
isobutyramide	treatment of sickle cell disease and beta thalassemia.	MESH:D000755	disease sickle cell	OMIM:603903	blood disease|genetic disease (inborn)
isobutyramide	treatment of beta-hemoglobinopathies and beta-thalassemia syndromes.	MESH:D006453	hemoglobinopathies	nan	blood disease|genetic disease (inborn)
itraconazole suspension	topical treatment of fungal otitis externa (otomycosis)	MESH:D010032	otitis externa	nan	ear-nose-throat disease
japanese encephalitis vaccine (live, attenuated)	prevention of japanese encephalitis.	MESH:D004672	encephalitis japanese	nan	nervous system disease|viral disease
japanese encephalitis vaccine, inactivated, adsorbed	prevention of japanese encephalitis virus in pediatric patients.	MESH:D004672	encephalitis japanese	nan	nervous system disease|viral disease
ketoconazole	for use with cyclosporine a to diminish the nephrotoxicity induced by cyclosporine in organ transplantation.	Withdrawn
kre-celazine	treatment of juvenile rheumatoid arthritis joint and related tissue inflammation in the pediatric population	MESH:D001172	arthritis rheumatoid	OMIM:180300	connective tissue disease|immune system disease|musculoskeletal disease
l-2-oxothiazolidine-4-carboxylic acid	treatment of amyotrophic lateral sclerosis.	MESH:D000690	amyotrophic lateral sclerosis	nan	metabolic disease|nervous system disease
l-2-oxothiazolidine-4-carboxylic acid	treatment of adult respiratory distress syndrome.	MESH:D012128	respiratory distress syndrome adult	nan	respiratory tract disease
l-5 hydroxytrytophan	treatment of postanoxic intention myoclonus.	MESH:D009207	myoclonus	nan	nervous system disease|signs and symptoms
l-5-hydroxytryptophan	treatment of tetrahydrobiopterin deficiency.	N/A
l-amino acids, vitamins and minerals combined with omega-3 fatty acids	treatment of patients with pediatric crohn's disease	MESH:C536215	pediatric crohn s disease	nan	digestive system disease
l-aminocarnityl-succinyl-leucyl-argininal-diethylacetal	treatment of duchenne and becker muscular dystrophy	MESH:D020388	muscular dystrophy duchenne	OMIM:300376|OMIM:310200	genetic disease (inborn)|musculoskeletal disease|nervous system disease
l-arginyl-l-isoleucyl-l-valyl-l-prolyl-l-alanine-amide	treatment of acute radiation syndrome	MESH:D054508	acute radiation syndrome	nan	wounds and injuries
l-asparaginase	treatment of acute myeloid leukemia	MESH:D015470	leukemia myeloid acute	OMIM:601626	cancer
l-asparaginase encapsulated in red blood cells	treatment of pancreatic cancer.	MESH:C535836	pancreatic cancer	nan	cancer|digestive system disease|endocrine system disease
l-asparaginase encapsulated in red blood cells	treatment of acute lymphoblastic leukemia	MESH:D007938	leukemia	nan	cancer
l-baclofen	treatment of trigeminal neuralgia	MESH:D014277	trigeminal neuralgia	nan	nervous system disease
l-baclofen	treatment of trigeminal neuralgia.	MESH:D014277	trigeminal neuralgia	nan	nervous system disease
l-baclofen	treatment of spasticity associated with spinal cord injury or multiple sclerosis.	MESH:D009103	multiple sclerosis	OMIM:126200|OMIM:612594|OMIM:612595|OMIM:612596	immune system disease|nervous system disease
l-baclofen	treatment of intractable spasticity in children with cerebral palsy.	MESH:D002547	cerebral palsy	nan	nervous system disease
l-cycloserine	treatment of gaucher's disease.	MESH:D005776	gaucher disease	OMIM:230800|OMIM:230900|OMIM:231000	genetic disease (inborn)|metabolic disease|nervous system disease
l-cysteine	for the prevention and lessening of photosensitivity in erythropoietic protoporphyria.	MESH:D046351	protoporphyria erythropoietic	OMIM:177000	digestive system disease|genetic disease (inborn)|metabolic disease|skin disease
l-glutamine	treatment of sickle cell disease	MESH:D000755	disease sickle cell	OMIM:603903	blood disease|genetic disease (inborn)
l-glutamyl-l-tryptophan	treatment of aids-related kaposi's sarcoma.	MESH:C554498	aids related kaposi sarcoma	nan	bacterial infection or mycosis|cancer|immune system disease|parasitic disease|viral disease
l-ornithine phenylacetate	treatment of hyperammonemia and resultant hepatic encephalopathy (he) in patients with acute liver failure or acute on chronic liver disase	MESH:D065290	acute on chronic liver failure	nan	digestive system disease
l-pyr-l-glu-l-gln-l-leu-l-glu-l-arg-l-ala-l-leu-l-asn-l-ser-l-ser	prevention of delayed graft function following renal transplant	MESH:D051799	delayed graft function	nan	pathology (process)
l-pyr-l-glu-l-gln-l-leu-l-glu-l-arg-l-ala-l-leu-l-asn-l-ser-l-ser	treatment of neuropathic pain in patients with sarcoidosis.	MESH:D012507	sarcoidosis	OMIM:181000|OMIM:612387|OMIM:612388	lymphatic disease
l-threonine	treatment of amyotrophic lateral sclerosis.	Withdrawn
l-threonine	treatment of spasticity associated with familial spastic paraparesis.	Withdrawn
l-threonyl-l-prolyl-l-prolyl-l-threonine	treatment of neuropathic pain associated with spinal cord injury	MESH:D010146	pain	nan	nervous system disease|signs and symptoms
l-tyrosine-l-serine-l-leucine	treatment of hepatocellular carcinoma.	MESH:D006528	carcinoma hepatocellular	OMIM:114550	cancer|digestive system disease
l. reuteri	prevention of necrotizing enterocolitis in preterm infants with birth weight less than or equal to 1,500 grams	MESH:D020345	enterocolitis necrotizing	nan	digestive system disease
lactic acid	treatment of severe aphthous stomatitis in severely, terminally immunocompromised patients.	MESH:D013281	stomatitis aphthous	nan	mouth disease
lactobin	treatment of aids-associated diarrhea unresponsive to initial antidiarrheal therapy.	Withdrawn
lamotrigine	treatment of lennox-gastaut syndrome.	MESH:D065768	lennox gastaut syndrome	nan	genetic disease (inborn)|nervous system disease
lanreotide	treatment for acromegly	MESH:C531600	acromegly	nan	endocrine system disease|musculoskeletal disease|nervous system disease
laromustine	treatment of acute myelogenous leukemia	MESH:D007938	leukemia	nan	cancer
latrodectus immune f(ab)2	treatment of black widow spider envenomations	MESH:D009625	noma	nan	mouth disease
leflunomide	prevention of acute and chronic rejection in patients who have received solid organ transplants.	AD organ rejection	organ rejection	nan	organ transplantation|medical procedures
lentiviral vector containing the human abca4 gene	treatment of stargardt disease	N/A
lentiviral vector containing the human my07a gene	treatment of retinitis pigmentosa associated with usher syndrome 1b gene defect.	MESH:C538365	retinitis pigmentosa 1	OMIM:180100	eye disease|genetic disease (inborn)
lentiviral vector encoded with a human beta-globin gene plasmid	treatment of beta-thalassemia major and beta-thalassemia intermedia	MESH:D017086	beta thalassemia	nan	blood disease|genetic disease (inborn)
lepirudin	treatment of heparin-associated thrombocytopenia type ii.	MESH:D013921	thrombocytopenia	nan	blood disease
lestaurtinib	treatment of acute myeloid leukemia	MESH:D015470	leukemia myeloid acute	OMIM:601626	cancer
leucovorin	for use in combination with 5-fluorouracil for the treatment of metastatic colorectal cancer.	AD General cancer	cancer	nan	cancer
leucovorin	for rescue use after high dose methotrexate therapy in the treatment of osteosarcoma.	MESH:D012516	osteosarcoma	OMIM:259500	cancer
leucovorin calcium	for use in combination with 5-fluorouracil for the treatment of metastatic colorectal cancer.	Withdrawn
leupeptin	for use as an adjunct to microsurgical peripheral nerve repair.	N/A
leuprolide acetate	treatment of central precocious puberty	MESH:C562787	precocious puberty central	OMIM:176400	endocrine system disease
levocabastine hcl ophthalmic suspension 0.05%	treatment of vernal keratoconjunctivitis.	Withdrawn
levocarnitine	treatment of pediatric cardiomyopathy.	N/A
levocarnitine	for the treatment of secondary carnitine deficiency in valproic acid toxicity.	MESH:C536778	carnitine deficiency	OMIM:212140	cardiovascular disease|musculoskeletal disease|nervous system disease|pathology (process)
levocarnitine	treatment of manifestations of carnitine deficiency in patients with end stage renal disease who require dialysis.	MESH:C536778	carnitine deficiency	OMIM:212140	cardiovascular disease|musculoskeletal disease|nervous system disease|pathology (process)
levocarnitine	treatment of manifestations of carnitine deficiency in patients with end stage renal disease who require dialysis.	Withdrawn
levocarnitine	treatment of zidovudine-induced mitochondrial myopathy.	N/A
levocarnitine	treatment of primary and secondary carnitine deficiency of genetic origin.	MESH:C536778	carnitine deficiency	OMIM:212140	cardiovascular disease|musculoskeletal disease|nervous system disease|pathology (process)
levocarnitine	treatment of genetic carnitine deficiency.	MESH:C536778	carnitine deficiency	OMIM:212140	cardiovascular disease|musculoskeletal disease|nervous system disease|pathology (process)
levocarnitine	for the prevention of secondary carnitine deficiency in valproic acid toxicity.	MESH:C536778	carnitine deficiency	OMIM:212140	cardiovascular disease|musculoskeletal disease|nervous system disease|pathology (process)
levodopa and carbidopa	treatment of late stage parkinson's disease	MESH:D010300	parkinson disease	nan	nervous system disease
levofloxacin	treatment of pulmonary infections due to pseudomonas aeruginosa and other bacteria in patients with cystic fibrosis patients	MESH:D011552	pseudomonas infections	nan	bacterial infection or mycosis
levoleucovorin	for use in conjunction with high-dose methotrexate in the treatment of osteosarcoma.	MESH:D012516	osteosarcoma	OMIM:259500	cancer
levomethadyl acetate hydrochloride	treatment of heroin addicts suitable for maintenance on opiate agonists.	AD General addictions	addict	nan	addictions
lidocaine patch 5%	for relief of allodynia (painful hypersensitivity), and chronic pain in postherpetic neuralgia.	MESH:D051474	neuralgia postherpetic	nan	nervous system disease|signs and symptoms
liothyronine sodium injection	treatment of myxedema coma/precoma.	MESH:D009230	myxedema	nan	connective tissue disease|endocrine system disease
lipid/dna human cystic fibrosis gene	treatment of cystic fibrosis.	MESH:D003550	cystic fibrosis	OMIM:219700	digestive system disease|genetic disease (inborn)|infant-newborn disease|respiratory tract disease
liposomal glutathione	support of glutathione deficiency in individuals with inborn errors of metabolism of glutathione (iemg)	MESH:D008661	metabolism inborn errors	nan	genetic disease (inborn)|metabolic disease
liposomal n-acetylglucosminyl-n-acetylmuramly-l-ala-d-isogln-l-ala -gylcerolidpalmitoyl	treatment of osteosarcoma.	MESH:D012516	osteosarcoma	OMIM:259500	cancer
liposomal n-acetylglucosminyl-n-acetylmuramly-l-ala-d-isogln-l-ala -gylcerolidpalmitoyl	treatment of ewing's sarcoma.	MESH:D012512	sarcoma ewing	OMIM:612219	cancer
liposomal amphotericin b	treatment of histoplasmosis.	MESH:D006660	histoplasmosis	nan	bacterial infection or mycosis
liposomal amphotericin b	treatment of cryptococcal meningitis.	MESH:D016919	meningitis cryptococcal	nan	bacterial infection or mycosis|nervous system disease
liposomal amphotericin b	treatment of visceral leishmaniasis.	MESH:D007898	leishmaniasis visceral	OMIM:608207	parasitic disease
liposomal annamycin	treatment of acute lymphoblastic leukemia	MESH:D007938	leukemia	nan	cancer
liposomal annamycin	treatment of acute myeloid leukemia	MESH:D015470	leukemia myeloid acute	OMIM:601626	cancer
liposomal ciprofloxacin for inhalation	management of cystic fibrosis	MESH:D003550	cystic fibrosis	OMIM:219700	digestive system disease|genetic disease (inborn)|infant-newborn disease|respiratory tract disease
liposomal ciprofloxacin for inhalation	management of bronchiectasis	MESH:D001987	bronchiectasis	nan	respiratory tract disease
liposomal cisplatin	treatment of ovarian cancer	MESH:C538090	ovarian cancer	nan	cancer|endocrine system disease|urogenital disease (female)
liposomal cyclosporin a	for aerosolized administration in the prevention and treatment of lung allograft rejection and pulmonary rejection events associated with bone marrow transplantation.	AD general prevention	prevention	nan	prevention
liposomal doxorubicin hydrochloride	treatment of soft tissue sarcomas	MESH:D012509	sarcoma	nan	cancer
liposomal nystatin	treatment of invasive fungal infections.	MESH:D007239	infection	nan	bacterial infection or mycosis
liposomal prostaglandin e1 injection	treatment of acute respiratory distress syndrome.	Withdrawn
liposomal-cis-bis-neodecanoato-trans-r,r-1,2-diaminocyclohexane-pt (ii)	treatment of malignant mesothelioma.	Withdrawn
liposome encapsulated recombinant interleukin-2	treatment of brain and cns tumors.	N/A
liposome encapsulated recombinant interleukin-2	treatment of cancers of the kidney and renal pelvis	AD General cancer	cancer	nan	cancer
lisofylline	treatment of patients undergoing induction therapy for acute myeloid leukemia.	MESH:D015470	leukemia myeloid acute	OMIM:601626	cancer
lodoxamide tromethamine	treatment of vernal keratoconjunctivitis.	MESH:D007637	keratoconjunctivitis	nan	eye disease
lonafarnib	treatment of hepatitis delta virus (hdv)infection	MESH:D003699	hepatitis d	nan	digestive system disease|viral disease
loxoribine	treatment of common variable immunodeficiency.	Withdrawn
lucinactant	treatment of cystic fibrosis.	MESH:D003550	cystic fibrosis	OMIM:219700	digestive system disease|genetic disease (inborn)|infant-newborn disease|respiratory tract disease
lucinactant	treatment of meconium aspiration syndrome in newborn infants	Withdrawn
lucinactant	treatment of acute respiratory distress syndrome in adults.	MESH:D012128	respiratory distress syndrome adult	nan	respiratory tract disease
lucinactant	treatment of respiratory distress syndrome in premature infants.	MESH:C566881	respiratory distress syndrome in premature infants	OMIM:267450	infant-newborn disease|respiratory tract disease
lucinactant	prevention of bronchopulmonary dysplasia in premature infants	MESH:D001997	bronchopulmonary dysplasia	nan	infant-newborn disease|respiratory tract disease
lucinactant	treatment of bronchopulmonary dysplasia in premature infants.	MESH:D001997	bronchopulmonary dysplasia	nan	infant-newborn disease|respiratory tract disease
lysine acetylsalicylate injectable	treatment of pain and fever secondary to sickle cell disease crisis.	Withdrawn
ma09-hrpe cells	treatment of stargardt's macular dystrophy.	N/A
mage-a3 cancer therapeutic trojan peptide vaccine	treatment of mage-a3 expressing head and neck squamous cell carcinoma	MESH:C535575	carcinoma squamous cell of head and neck	OMIM:275355	cancer
mart-1 adenoviral gene therapy for malignant melanoma	treatment of metastatic melanoma.	Withdrawn
mcmv5322a/mcmv3068a	prevention of maternal-fetal transmission of congenital cmv in pregnant women who acquire cmv infection during pregnancy	AD general prevention	prevention	nan	prevention
mln4924-inhibitor of nedd8-activating enzyme (nae)	treatment of acute myelogenous leukemia.	MESH:D007938	leukemia	nan	cancer
mln4924-inhibitor of nedd8-activating enzyme (nae)	treatment of myelodysplastic syndrome	MESH:C536108	n syndrome	OMIM:310465	cancer|immune system disease|lymphatic disease|mental disorder|metabolic disease|nervous system disease|signs and symptoms
mn14 monoclonal antibody to carcinoembryonic antigen	treatment of small cell lung cancer	AD General cancer	cancer	nan	cancer
mn14 monoclonal antibody to carcinoembryonic antigen	treatment of pancreatic cancer.	MESH:C535836	pancreatic cancer	nan	cancer|digestive system disease|endocrine system disease
mod-423 hgh analogue	treatment of growth hormone deficiency	MESH:C567564	growth hormone	OMIM:612781	endocrine system disease|genetic disease (inborn)|musculoskeletal disease|nervous system disease
mtc-dox for injection	treatment of hepatocellular carcinoma	MESH:D006528	carcinoma hepatocellular	OMIM:114550	cancer|digestive system disease
mv-nb-02, its bivalent ganglioside vaccine consisting of gd2-lactone and gd3-lactone each covalently conjugated to keyhole hemocyanin	treatment of neuroblastoma	MESH:D009447	neuroblastoma	OMIM:256700|OMIM:613013|OMIM:613014|OMIM:613015|OMIM:613016|OMIM:613017	cancer
mafenide acetate solution	for use as an adjunctive topical antimicrobial agent to control bacterial infection when used under moist dressings over meshed autografts on excised burn wounds.	MESH:D014946	wound infection	nan	bacterial infection or mycosis|wounds and injuries
mafosfamide	treatment of neoplastic meningitis	MESH:D008581	meningitis	nan	nervous system disease
manganese superoxide dismutase mimetic	prevention of radiation- or chemotherapy-induced oral mucositis in cancer patients	AD general prevention	prevention	nan	prevention
mannitol	for use to facilitate clearance of mucus in patients with bronchiectasis and in patients with cystic fibrosis at risk for bronchiectasis	MESH:D003550	cystic fibrosis	OMIM:219700	digestive system disease|genetic disease (inborn)|infant-newborn disease|respiratory tract disease
marijuana	treatment of hiv-associated wasting syndrome.	MESH:D019247	hiv wasting syndrome	nan	immune system disease|metabolic disease|nutrition disorder|viral disease
marizomib	treatment of multiple myeloma	MESH:D009101	multiple myeloma	OMIM:254500	blood disease|cancer|cardiovascular disease|immune system disease
matrix metalloproteinase inhibitor	treatment of corneal ulcers.	MESH:D003320	corneal ulcer	nan	bacterial infection or mycosis|eye disease
maxadfviii	treatment of hemophilia a	MESH:D006467	hemophilia a	OMIM:306700	blood disease|genetic disease (inborn)
maytansinoid dm-1 conjugated humanized monoclonal antibody n901	treatment of small cell lung cancer.	Withdrawn
mazindol	treatment of duchenne muscular dystrophy.	MESH:D020388	muscular dystrophy duchenne	OMIM:300376|OMIM:310200	genetic disease (inborn)|musculoskeletal disease|nervous system disease
mecamylamine	treatment of tourette's syndrome.	MESH:D005879	tourette syndrome	OMIM:137580	genetic disease (inborn)|mental disorder|nervous system disease
mecasermin	treatment of growth hormone insensitivity syndrome.	MESH:C567564	growth hormone	OMIM:612781	endocrine system disease|genetic disease (inborn)|musculoskeletal disease|nervous system disease
mecasermin	treatment of amyotrophic lateral sclerosis.	Withdrawn
medroxyprogesterone acetate	treatment of immune thrombocytopenic purpura.	MESH:D011696	purpura thrombocytopenic	nan	blood disease|immune system disease|pathology (process)|signs and symptoms
mefloquine hcl	prevention of chloroquine-resistant falciparum malaria.	MESH:D016778	malaria falciparum	nan	parasitic disease
mefloquine hcl	treatment of chloroquine-resistant falciparummalaria.	MESH:D016778	malaria falciparum	nan	parasitic disease
megestrol acetate	treatment of patients with anorexia, cachexia, or significant weight loss (=/>10% of baseline body weight) and confirmed diagnosis of aids.	MESH:D001835	body weight	nan	signs and symptoms
melanoma autologous dendritic cell vaccine	treatment of stage iiib through iv metastatic melanoma	MESH:D008545	melanoma	nan	cancer
melanoma cell vaccine	treatment of invasive melanoma.	MESH:D008545	melanoma	nan	cancer
melanoma peptide vaccine	treatment of hla-a2+ patients with stage iib, iic, iii, and iv malignant melanoma	AD General cancer	malignan	nan	cancer
melanoma vaccine	treatment of stage iii - iv melanoma.	MESH:D008545	melanoma	nan	cancer
melatonin	treatment of circadian rhythm sleep disorders in blind people with no light perception.	MESH:D020178	sleep disorders circadian rhythm	nan	mental disorder|nervous system disease|occupational disease
melatonin	treatment of non-24-hour sleep-wake disorder in blind individuals without light perception	N/A
melphalan	for use in hyperthermic regional limb perfusion to treat metastatic melanoma of the extremity.	Withdrawn
melphalan	treatment of patients with multiple myeloma for whom oral therapy is inappropriate.	MESH:D009101	multiple myeloma	OMIM:254500	blood disease|cancer|cardiovascular disease|immune system disease
menadione sodium bisulfite	for the treatment of autosomal dominant polycystic kidney disease	MESH:D016891	polycystic kidney autosomal dominant	OMIM:600666|OMIM:613095	urogenital disease (female)|urogenital disease (male)
mepivacaine	treatment of painful hiv-associated neuropathy	MESH:C564945	neuropathy painful	nan	nervous system disease|signs and symptoms
meropenem	management of acute pulmonary exacerbations, in cystic fibrosis patients, due to respiratory tract infection with susceptible organisms.	Withdrawn
mesna	inhibition of the urotoxic effects induced by oxazaphosphorine compounds such as cyclophosphamide.	Withdrawn
mesna	for use as a prophylactic agent in reducing the incidence of ifosfamide-induced hemorrhagic cystitis.	MESH:D003556	cystitis	nan	urogenital disease (female)|urogenital disease (male)
methionine/l-methionine	treatment of aids myelopathy.	MESH:D000163	aids	nan	immune system disease|viral disease
methotrexate	treatment of myasthenia gravis	MESH:D009157	myasthenia gravis	nan	immune system disease|nervous system disease
methotrexate sodium	treatment of osteogenic sarcoma.	MESH:D012509	sarcoma	nan	cancer
methotrexate with laurocapram	topical treatment of mycosis fungoides.	MESH:D009182	mycosis fungoides	nan	cancer|immune system disease|lymphatic disease
methoxsalen	for use in conjunction with the uvar photopheresis system to treat graft versus host disease.	N/A
N/A	prevention of ischemia reperfusion injury associated wth solid organ transplantation	AD organ rejection	organ transplantation	nan	organ transplantation|medical procedures
metronidazole	treatment of perioral dermatitis.	MESH:D019557	dermatitis perioral	nan	skin disease
metronidazole (topical)	treatment of grade iii and iv, anaerobically infected, decubitus ulcers.	Withdrawn
metronidazole (topical)	treatment of acne rosacea.	MESH:D012393	rosacea	nan	skin disease
metronidazole 10% ointment	topical treatment of active perianal crohn's disease	MESH:D003424	crohn disease	nan	digestive system disease
microbubble contrast agent	intraoperative aid in the identification and localization of intracranial tumors.	N/A
microvesiculated modified glycosylated tissue factor	treatment of non-life threatening, mild to severe bleeding episodes due to cutaneous injuries or dental procedures in hemophiliac patients	MESH:D002836	hemophilia b	OMIM:306900	blood disease|genetic disease (inborn)
microvesiculated modified glycosylated tissue factor	treatment of non-life threatening, mild to severe bleeding episodes due to cutaneous injuries or dental procedures in patients with von willebrand disease.	MESH:D014842	von willebrand disease	nan	blood disease|genetic disease (inborn)
midodrine hcl	treatment of patients with symptomatic orthostatic hypotension.	MESH:D007024	hypotension orthostatic	nan	cardiovascular disease|nervous system disease
midostaurin	treatment of acute myeloid leukemia	MESH:D015470	leukemia myeloid acute	OMIM:601626	cancer
midostaurin	treatment of mastocytosis	MESH:D008415	mastocytosis	nan	cancer|skin disease
mifepristone	treatment of cushing's syndrome secondary to ectopic acth secretion	MESH:D000182	acth syndrome ectopic	nan	cancer
minnelide	treatment of pancreatic cancer	MESH:C535836	pancreatic cancer	nan	cancer|digestive system disease|endocrine system disease
minocycline hcl	treatment of chronic malignant pleural effusion.	Withdrawn
minocycline hydrochloride	treatment of sarcoidosis	MESH:D012507	sarcoidosis	OMIM:181000|OMIM:612387|OMIM:612388	lymphatic disease
mitoguazone	treatment of diffuse non-hodgkin's lymphoma, including aids-related diffuse non-hodgkin's lymphoma.	MESH:D016483	lymphoma aids related	nan	cancer|immune system disease|lymphatic disease
mitolactol	as adjuvant therapy in the treatment of primary brain tumors.	N/A
mitolactol	treatment of invasive carcinoma of the uterine cervix	MESH:D002277	carcinoma	nan	cancer
mitomycin-c	treatment of refractory glaucoma as an adjunct to ab externo glaucoma surgery.	MESH:D005901	glaucoma	nan	eye disease
mitoxantrone	treatment of progressive-relapsing multiple sclerosis.	MESH:D009103	multiple sclerosis	OMIM:126200|OMIM:612594|OMIM:612595|OMIM:612596	immune system disease|nervous system disease
mitoxantrone	treatment of hormone refractory prostate cancer.	AD General cancer	cancer	nan	cancer
mitoxantrone	treatment of secondary-progressive multiple sclerosis.	MESH:D009103	multiple sclerosis	OMIM:126200|OMIM:612594|OMIM:612595|OMIM:612596	immune system disease|nervous system disease
mitoxantrone hcl	treatment of acute myelogenous leukemia, also referred to as acute nonlymphocytic leukemia.	MESH:D007938	leukemia	nan	cancer
mocetinostat	treatment of myelodysplastic syndrome	MESH:C536108	n syndrome	OMIM:310465	cancer|immune system disease|lymphatic disease|mental disorder|metabolic disease|nervous system disease|signs and symptoms
modafinil	treatment of excessive daytime sleepiness in narcolepsy.	MESH:D009290	narcolepsy	OMIM:605841|OMIM:609039|OMIM:612417|OMIM:612851|OMIM:614223	mental disorder|nervous system disease
molgramostim	treatment of aplastic anemia.	Withdrawn
molgramostim	treatment of aids patients with neutropenia due to the disease, aztor ganciclovir.	Withdrawn
monoclonal ab(murine) anti-idiotype melanoma-associated antigen	treatment of invasive cutaneous melanoma.	Withdrawn
monoclonal antibodies (murine or human) to b-cell lymphoma	treatment of b-cell lymphoma.	Withdrawn
monoclonal antibodies pm-81 and aml-2-23	for the exogenous depletion of cd14 and cd15 positive acute myeloid leukemic bone marrow cells from patients undergoing bone marrow transplantation.	Withdrawn
monoclonal antibody 17-1a	treatment of pancreatic cancer.	Withdrawn
monoclonal antibody pm-81	adjunctive treatment of acute myelogenous leukemia.	Withdrawn
monoclonal antibody for immunization against lupus nephritis	treatment of lupus nephritis.	MESH:D008181	lupus nephritis	nan	connective tissue disease|immune system disease|urogenital disease (female)|urogenital disease (male)
monoclonal antibody to cytomegalovirus (human)	prophylaxis of cytomegalovirus disease in patients undergoing solid organ transplantation.	Withdrawn
monoclonal antibody to cytomegalovirus (human)	treatment of cytomegalovirus retinitis in patients with aids.	Withdrawn
monoclonal antibody to hepatitis b virus (human)	prophylaxis of hepatitis b reinfection in patients undergoing liver transplantation secondary to end-stage chronic hepatitis b infection.	Withdrawn
monoclonal antibody-b43.13	treatment of epithelial ovarian cancer.	MESH:C538090	ovarian epithelial cancer	nan	cancer|endocrine system disease|urogenital disease (female)
monoclonal antiendotoxin antibody xmmen-0e5	treatment of patients with gram-negative sepsis which has progressed to shock.	Withdrawn
monolaurin	treatment of congenital primary ichthyosis.	MESH:D007057	ichthyosis	nan	congenital abnormality|infant-newborn disease|skin disease
monooctanoin	for dissolution of cholesterol gallstones retained in the common bile duct.	MESH:D042882	gallstones	nan	digestive system disease|pathology (anatomical condition)
morphine sulfate concentrate (preservative free)	for use in microinfusion devices for intraspinal administration in the treatment of intractable chronic pain.	MESH:D010148	pain intractable	nan	nervous system disease|signs and symptoms
mucoid exopolysaccharide pseudomonas hyperimmune globulin	treatment of pulmonary infections due to pseudomonas aeruginosa in patients with cystic fibrosis.	Withdrawn
mucoid exopolysaccharide pseudomonas hyperimmune globulin	prevention of pulmonary infections due to pseudomonas aeruginosa in patients with cystic fibrosis.	Withdrawn
multi-ligand somatostatin analog	treatment of patients with functional gastroenteropancreatic (gep) neuroendocrine tumors (specifically, carcinoid, insulinoma, gastrinoma, somastatinoma, grfoma, vipoma and glucagonoma.	MESH:C535650	gastro enteropancreatic neuroendocrine tumor	nan	cancer|digestive system disease|endocrine system disease
multi-peptide cancer vaccine	treatment of multiple myeloma	MESH:D009101	multiple myeloma	OMIM:254500	blood disease|cancer|cardiovascular disease|immune system disease
multi-vitamin infusion (neonatal formula)	for establishment and maintenance of total parenteral nutrition in very low birth weight infants.	MESH:D001724	birth weight	nan	signs and symptoms
multistem(r)	prophylaxis of graft vs host disease	MESH:D006086	graft vs host disease	nan	immune system disease
murine mab (lym-1) and iodine 131-i radiolabeled murine mab (lym-1) to human b-cell lymphoma	treatment of b-cell non-hodgkin's lymphoma.	MESH:D008228	lymphoma non hodgkin	OMIM:605027	cancer|immune system disease|lymphatic disease
murine mab to polymorphic epithelial mucin, human milk fat globule 1	adjuvant treatment of ovarian cancer.	MESH:C538090	ovarian cancer	nan	cancer|endocrine system disease|urogenital disease (female)
mx-dng1	treatment of osteosarcoma.	MESH:D012516	osteosarcoma	OMIM:259500	cancer
mx-dng1	treatment of soft tissue sarcoma	MESH:D012509	sarcoma	nan	cancer
mx-dng1 or rexin-g retroviral vector	treatment of pancreatic cancer	MESH:C535836	pancreatic cancer	nan	cancer|digestive system disease|endocrine system disease
mycobacterium avium sensitin rs-10	for use in the diagnosis of invasive mycobacterium avium disease in immunocompetent individuals.	AD General diagnosis	diagnosis	nan	diagnosis|medical procedures
mycophenolate mofetil	treatment of myasthenia gravis	Withdrawn
mycophenolate mofetil	treatment of pemphigus vulgaris	Withdrawn
myelin	treatment of multiple sclerosis.	Withdrawn
n,n'-bis(2-mercaptoethyl)isophthalamide (nbmi)	treatment of mercury toxicity	AD general anti-toxicity	toxicity	nan	toxicity
n-(2,3-dihydro-3,3-dimethyl-1h-indol-6-yl)-2-[(4-pyridinylmethyl)amino]-3-pyridinecarboxamide, phosphate (1:2)	treatment of gastrointestinal stromal tumors	Withdrawn
n-(2-((4z,7z,10z,13z,16z,19z)-docosa-4,7,10,13,16,19-hexaenamido)ethyl)-2-hydroxybenzamide	treatment of duchenne muscular dystrophy	MESH:D020388	muscular dystrophy duchenne	OMIM:300376|OMIM:310200	genetic disease (inborn)|musculoskeletal disease|nervous system disease
n-(2-amino-2-oxoethyl)-2-(2-((4-fluorophenethyl)amino)-n-isobutylacetamido)-n-(3-(2-oxopyrrolidin-1-yl)propyl)acetamide n-({carbamoylmethyl-[3-(2-oxo-pyrrolidin-1-yl)propyl}-carbamoyl}-methyl)-2-[2-(2-fluorophenyl)-ethylamino]-n-isobutyl-acetamide	treatment of optic neuritis	MESH:D009902	optic neuritis	nan	eye disease|nervous system disease
n-(2-amino-phenyl)-4-[(4-pyridin-3-yl-pyrimidin-2-ylamino)-methyl] benzamide dihydrobromide	treatment of acute myeloid leukemia	MESH:D015470	leukemia myeloid acute	OMIM:601626	cancer
n-(2-amino-phenyl)-4-[(4-pyridin-3-yl-pyrimidin-2-ylamino)-methyl] benzamide dihydrobromide	treatment of hodgkin's lymphoma	MESH:D008223	lymphoma	nan	cancer|immune system disease|lymphatic disease
n-(2-{2-dimethylaminoethyl-methylamino}-4-methoxy-5-{[4-(1-methylindol-3-yl)pyrimidin-2-yl]amino}phenyl)prop-2-enamide mesylate salt	treatment of epidermal growth factor receptor mutation-positive non-small cell lung cancer	MESH:D008175	non small cell lung cancer	nan	cancer|respiratory tract disease
n-(3,4-dihydroxyphenyl)-3,4-dihydroxybenzamide	treatment of al amyloidosis	MESH:D000686	amyloidosis	nan	metabolic disease
n-(3-fluorobenzyl)-2-(5-(4-morpholinophenyl) pyridin-2-yl) acetamide besylate	treatment of gliomas	MESH:D005910	glioma	OMIM:137800|OMIM:607248|OMIM:613028|OMIM:613029|OMIM:613030|OMIM:613031|OMIM:613033	cancer
n-(4-fluoro-benzoyl)-l-arginyl-l-arginyl-[l-3-(naphthyl-alanyl]-l-cysteinyl-l-tyrosyl-l-citrullinyl-l-lysyl-d-lysyl-l-prolyl-l-trosyl-l-arginyl-l-citrullinyl-l-cysteinyl-l-aginine amide, cyclic (4-13)-disulfide	for use in combination with g-csf to mobilize hscs from the marrow to peripheral blood for collection for autologous or allogeneic transplantation	N/A
n-(4-{3-(2-aminopyrimidin-4-yl)pyridin-2-yl]oxy}phenyl)-4-(4-methylthiophen-2-yl)phthalazin-1-amine bis-mesylate dihydrate	treatment of ovarian cancer	MESH:C538090	ovarian cancer	nan	cancer|endocrine system disease|urogenital disease (female)
n-(5-tert-butylisoxazol-3-yl)-n'-{4-[7-(2-(morpholin-4-yl)ethoxy) imidazo[2,1-b][1,3]benzothiazol-2-yl]phenyl}urea di-hydrochloride salt	treatment of acute myeloid leukemia	MESH:D015470	leukemia myeloid acute	OMIM:601626	cancer
n-(6-2-aminophenylamino)-6-oxohexyl)-4-methylbenzamide	treatment of friedreich's ataxia.	Withdrawn
n-(9-methoxynonyl)-1-deoxynojirimycin hydrochloride	treatment of acute dengue illness (inclusive of acute dengue illness, dengue fever, dengue hemorrhagic fever, and dengue shock syndrome)	MESH:D012771	shock hemorrhagic	nan	pathology (process)
n-(cyanomethyl)-4-(2-{[4-(morpholin-4-yl(phenyl]amino}pyrimidin-4-yl)benzamide	treatment of myelofibrosis	MESH:D005355	fibrosis	nan	pathology (process)
n-(methyl-diazacyclohexyl-methylbenzamide)-azaphenyl-aminothiopyrrole) mesylate	treatment of multiple myeloma.	MESH:D009101	multiple myeloma	OMIM:254500	blood disease|cancer|cardiovascular disease|immune system disease
n-acetylmannosamine (mannac)	treatment of hereditary inclusion body myopathy type 2	N/A
n-hydroxy-4-(3-methyl-2-(s)phenyl-butyrylamino)benzamide	treatment of meningioma	MESH:D008579	meningioma	nan	cancer|nervous system disease
n-hydroxy-4-(3-methyl-2-(s)phenyl-butyrylamino)benzamide	treatment of schwannoma of the central nervous system	MESH:D009625	noma	nan	mouth disease
n-methanocarbathymidine	treatment of neonatal herpes	MESH:C536395	neonatal herpes	nan	bacterial infection or mycosis|pregnancy complication|skin disease|viral disease
n-methyl-2-[3-[((e)-2-pyridin-2-yl-vinyl)-1h-indazol-6-ylsulfanyl]benzamide	treatment of follicular, medullary and anaplastic thyroid carcinoma and metastatic or locally advanced papillary thyroid cancer.	Withdrawn
n-[(2s)-2,3-dihydroxypropyl]-3-[(2-fluoro-4-iodophenyl)amino] isonicotinamide hydrochloride	treatment of pancreatic cancer	MESH:C535836	pancreatic cancer	nan	cancer|digestive system disease|endocrine system disease
n-[(2s)-2,3-dihydroxypropyl]-3-[(2-fluoro-4-iodophenyl)amino] isonicotinamide hydrochloride	treatment of acute myeloid leukemia (aml).	MESH:D015470	leukemia myeloid acute	OMIM:601626	cancer
n-[2-[(4-hydroxyphenyl)amino]-3-pyridinyl]-4-methoxybenzenesulfonamide	treatment of neuroblastoma	MESH:D009447	neuroblastoma	OMIM:256700|OMIM:613013|OMIM:613014|OMIM:613015|OMIM:613016|OMIM:613017	cancer
n-[3-(4',5'-bipyrimidin-2-ylamino)-4-methylphenyl]-4-{[(3s)-3-(dimethylamino)pyrrolidin-1-yl]methyl}-3-(trifluoromethyl)benzamide	treatment of philadelphia chromosome-positive chronic myelogenous leukemia.	MESH:D010677	philadelphia chromosome	nan	pathology (process)
n-[4-(3-amino-1h-indazol-4-yl)phenyl]-n1-(2-fluoro-5-methylphenyl) urea	treatment of acute myelogenous leukemia	Withdrawn
n-[4-(3-amino1h-indazol-4-yl)phenyl]-n1-(2-fluoro-5-methylphenyl)urea	treatment of hepatocellular carcinoma	Withdrawn
n-[4-(4-amino-2-ethyl-1h-imidazo[4,5-c]quinolin-1-yl)butyl]methanesulfonamide	treatment of stages iib-iv melanoma	Withdrawn
n-[4-(4-amino-2-ethyl-lh-imidazo[4,5-c]quinolin-1-yl)butyl]methanesulfonamide	treatment of cutaneous t-cell lymphoma	Withdrawn
n-[4-(trifluoromethyl)phenyl] 5 methylisoxazole-4-carboxamide	treatment of malignant glioma.	AD General cancer	malignan	nan	cancer
n-[4-(trifluoromethyl)phenyl]-5-methylisoxazole-4-carboxamide	treatment of ovarian cancer.	MESH:C538090	ovarian cancer	nan	cancer|endocrine system disease|urogenital disease (female)
n-[4-bromo-2-(1h-1,2,3,4-tetrazol-5-yl)phenyl]-n'-[3,5-bis(trifluoromethyl)phenyl]urea	treatment of sickle cell disease	Withdrawn
n-[5-(3,5-difluorobenzyl)-1h-indazol-3-yl]-4-(4-methylpiperazin-1yl)-2-(tetrahydro-2h-pyran-4-ylamino)benzamide	treatment of neuroblastoma.	MESH:D009447	neuroblastoma	OMIM:256700|OMIM:613013|OMIM:613014|OMIM:613015|OMIM:613016|OMIM:613017	cancer
n-acetyl cysteine amide	treatment of retinitis pigmentosa	MESH:D012174	retinitis pigmentosa	OMIM:268000|OMIM:300155|OMIM:300424|OMIM:602594|OMIM:606068	eye disease|genetic disease (inborn)
n-acetyl-glucosamine thiazoline	treatment of adult tay-sachs disease	MESH:D013661	tay sachs disease	OMIM:272800	genetic disease (inborn)|metabolic disease|nervous system disease
n-acetyl-procainamide	prevention of life-threatening ventricular arrhythmias in patients with documented procainamide-induced lupus.	AD general prevention	prevention	nan	prevention
n-acetyl-sarcosyl-glycyl-l-valyl-d-alloisoleucyl-l-threonyl-l-norvalyl-l-isoleucyl-l-arginyl_l-prolylethylaminde acetate	treatment of soft tissue sarcoma	Withdrawn
n-acetylcysteinate lysine	for the management of cystic fibrosis	MESH:D003550	cystic fibrosis	OMIM:219700	digestive system disease|genetic disease (inborn)|infant-newborn disease|respiratory tract disease
n-acetylcysteine	prevention of ototoxicity caused by platinum-based chemotherapeutic agents used to treat pediatric cancers	AD general prevention	prevention	nan	prevention
n-acetylcysteine	treatment of acute liver failure	MESH:D017114	liver failure acute	nan	digestive system disease
n-acetylcysteine	treatment of apnea of prematurity	Withdrawn
n-acetylgalactosamine-4-sulfatase, recombinant human	treatment of mucopolysaccharidosis type vi (maroteaux-lamy syndrome).	MESH:D009087	mucopolysaccharidosis vi	OMIM:253200	connective tissue disease|genetic disease (inborn)|metabolic disease
n-acetylprocainamide	to lower the defibrillation energy requirement sufficiently to allow automatic implantable cardioverter defibrillator therapy in those patients who could otherwise not use the device.	Withdrawn
n-adamantanyl-n'-geranyl-ethylenediamine	treatment of tuberculosis.	MESH:D014376	tuberculosis	nan	bacterial infection or mycosis
n-methyl-4-({4-[({3-methyl(methylsulfonyl)amino]pyrazin-2-yl}methyl)amino]-5-(trifluoromethyl)pyrimidin-2-yl}amino)benzamide hydrochloride	treatment of mesothelioma	MESH:D008654	mesothelioma	nan	cancer
n-tert-butyl-3-[(5-methyl-2-{[4-(2-pyrrolidin-1-ylethoxy)phenyl]amino}pyrimidin-4-yl)amino] benzenesulfonamide dihydrochloride monohydrate	treatment of polycythemia vera	MESH:D011087	polycythemia vera	OMIM:263300	blood disease
n-tert-butyl-3-[5-methyl-2-{[4-(2-pryyolidin-1-ylethoxy)phenyl]amino}pyrimidin-4-yl-amino] benzenesulfonamide dihydrochloride monohydrate	treatment of secondary and primary myelofibrosis	MESH:D055728	primary myelofibrosis	OMIM:254450	blood disease
n-{3-[(2-{[4-(4-acetylpiperazin-l-yl)-2-methoxyphenyl]amino}-5-(trifluoromethyl)pyrimidin-4-yl)amino]phenyl}prop-2-enamide	treatment of non-small cell lung cancer and mutations in the epidermal growth factor receptor	MESH:D008175	non small cell lung cancer	nan	cancer|respiratory tract disease
n-{[(5s)-3-(3-fluoro-4-thiomorpholin-4-ylphenyl)-2-oxo-1,3-oxazolidin-5-yl]methyl}acetamide	treatment of tuberculosis.	MESH:D014376	tuberculosis	nan	bacterial infection or mycosis
n1,n14,-diethyl-3,12,-dihydroxyhomospermine	treatment of pancreatic cancer	MESH:C535836	pancreatic cancer	nan	cancer|digestive system disease|endocrine system disease
n2'-deacetyl-n2'-[4-methyl-4-(oxobuthyldithio)-1-oxopentyl]-maytansine-chimerized anti-cd138 igg4 monoclonal antibody	treatment of multiple myeloma	MESH:D009101	multiple myeloma	OMIM:254500	blood disease|cancer|cardiovascular disease|immune system disease
n2'-deacetyl-n2'-(3-mercapto-1-oxopropyl)-maystansine-conjugated humanized c242 monoclonal antibody	for pancreatic cancer	MESH:C535836	pancreatic cancer	nan	cancer|digestive system disease|endocrine system disease
ndx-peptides	treatment of amyotrophic lateral sclerosis	MESH:D000690	amyotrophic lateral sclerosis	nan	metabolic disease|nervous system disease
nafarelin acetate	treatment of central precocious puberty.	MESH:C562787	precocious puberty central	OMIM:176400	endocrine system disease
naltrexone hcl	for blockade of the pharmacological effects of exogenously administered opioids as an adjunct to the maintenance of the opioid-free state in detoxified formerly opioid-dependent individuals.	N/A
nanodtpa(tm)	treatment of known or suspected cases of internal contamination with plutonium, americium, or curium	AD prevention	internal contamination	nan	prevention
natural human lymphoblastoid interferon-alpha	treatment of behcet's disease	N/A
natural human lymphoblastoid interferon-alpha	treatment of papillomavirus warts in the oral cavity of hiv positive patients.	MESH:D010212	papilloma	nan	cancer
nebacumab	treatment of patients with gram-negative bacteremia which has progressed to endotoxin shock.	MESH:D016470	bacteremia	nan	bacterial infection or mycosis|pathology (process)
neurotrophin-1	treatment of motor neuron disease/amyotrophic lateral sclerosis.	MESH:D000690	amyotrophic lateral sclerosis	nan	metabolic disease|nervous system disease
neutrophil-endothelial interaction inhibitor	treatment of post-ischemic pulmonary reperfusion edema following surgical treatment for chronic thromboembolic pulmonary hypertension.	MESH:D006976	hypertension pulmonary	OMIM:178600	respiratory tract disease
nifedipine	treatment of interstitial cystitis.	MESH:D018856	cystitis interstitial	nan	urogenital disease (female)|urogenital disease (male)
nikkomycin z	treatment of coccidioidomycosis	MESH:D003047	coccidioidomycosis	nan	bacterial infection or mycosis
nimotuzumab	treatment of glioma	MESH:D005910	glioma	OMIM:137800|OMIM:607248|OMIM:613028|OMIM:613029|OMIM:613030|OMIM:613031|OMIM:613033	cancer
nine amino acid polypeptide derived from proteinase 3	treatment of acute myelogenous leukemia	MESH:D007938	leukemia	nan	cancer
nine amino acid polypeptide derived from proteinase 3	treatment of chronic myelogenous leukemia.	MESH:D007938	leukemia	nan	cancer
nine amino acid polypeptide derived from proteinase 3	treatment of myelodysplastic syndromes requiring therapy	MESH:D009190	myelodysplastic syndromes	nan	blood disease
nitazoxanide	treatment of cryptosporidiosis.	MESH:D003457	cryptosporidiosis	nan	animal disease|digestive system disease|parasitic disease
nitisinone	treatment of alkaptonuria	MESH:D000474	alkaptonuria	OMIM:203500	genetic disease (inborn)|metabolic disease
nitisinone	treatment of tyrosinemia type 1.	MESH:D020176	tyrosinemia	OMIM:276600|OMIM:276700|OMIM:276710	genetic disease (inborn)|metabolic disease|nervous system disease
nitric oxide	to reduce the risk of chronic lung disease in premature neonates	MESH:D002908	chronic disease	nan	pathology (process)
nitric oxide	diagnosis of sarcoidosis	MESH:D012507	sarcoidosis	OMIM:181000|OMIM:612387|OMIM:612388	lymphatic disease
nitric oxide	treatment of cystic fibrosis	MESH:D003550	cystic fibrosis	OMIM:219700	digestive system disease|genetic disease (inborn)|infant-newborn disease|respiratory tract disease
nitric oxide	treatment of acute respiratory distress syndrome in adults.	MESH:D012128	respiratory distress syndrome adult	nan	respiratory tract disease
nitric oxide	treatment of persistent pulmonary hypertension in the newborn.	MESH:D006976	hypertension pulmonary	OMIM:178600	respiratory tract disease
nitroprusside	treatment and prevention of cerebral vasospasm following subarachnoid hemorrhage.	MESH:D013345	subarachnoid hemorrhage	nan	cardiovascular disease|nervous system disease|pathology (process)
norleu3-angiontensin(1-7)) [norleu3-a(1-7)]	treatment of leakage from the surgical site following penetrating keratoplasty	N/A
norleu3-angiotensin(1-7) [norleu3-a(1-7)]	treatment of dermal injury due to nuclear/radiation incident	N/A
novel acting thrombolytic (nat)	treatment of peripheral arterial occlusion (pao)	Withdrawn
nucleic acid aptamer binding to tumor cell nucleolin	treatment of acute myeloid leukemia	MESH:D015470	leukemia myeloid acute	OMIM:601626	cancer
nucleic acid aptamer binding to tumor cell nucleolin	treatment of pancreatic cancer	MESH:C535836	pancreatic cancer	nan	cancer|digestive system disease|endocrine system disease
nucleic acid aptamer binding to tumor cell nucleon	treatment of renal cell carcinoma	MESH:D002292	carcinoma renal cell	OMIM:144700|OMIM:605074	cancer|urogenital disease (female)|urogenital disease (male)
o-(3-piperidino-2-hydroxyl-1-propyl)-nicotinic acid amidoxime hydrochloride	treatment of duchenne muscular dystrophy	MESH:D020388	muscular dystrophy duchenne	OMIM:300376|OMIM:310200	genetic disease (inborn)|musculoskeletal disease|nervous system disease
o2-(2,4-dinitrophenyl) 1-[(4-ethoxycarbonyl)piperazin-1-yl]diazen-1-ium-1,2-diolate	treatment of acute myeloid leukemia	MESH:D015470	leukemia myeloid acute	OMIM:601626	cancer
o2-(2,4-dinitrophenyl) 1-[(4-ethoxycarbonyl)piperazin-1yl]diazen-1-ium-1,2-diolate	treatment of multiple myeloma	MESH:D009101	multiple myeloma	OMIM:254500	blood disease|cancer|cardiovascular disease|immune system disease
otl38; conjugate of pteroi acid and s0456 near infrared dye	detecting folic receptor alpha positive lesions in ovarian cancer patients (diagnostic for the management of ovarian cancer)	MESH:C538090	ovarian cancer	nan	cancer|endocrine system disease|urogenital disease (female)
obatoclax mesylate	treatment of myelofibrosis	Withdrawn
obatoclax mesylate	treatment of myelodysplastic syndrome	Withdrawn
octreotide	treatment of acromegaly.	MESH:D000172	acromegaly	nan	endocrine system disease|musculoskeletal disease|nervous system disease
octreotide	treatment of severe diarrhea and flushing associated with malignant carcinoid tumors.	MESH:D002276	carcinoid tumor	nan	cancer
octreotide	treatment of diarrhea associated with vasoactive intestinal peptide tumors (vipoma).	MESH:D003967	diarrhea	nan	signs and symptoms
ofloxacin	treatment of bacterial corneal ulcers.	MESH:D003320	corneal ulcer	nan	bacterial infection or mycosis|eye disease
omega-3 (n-3) polyunsaturated fatty acid with all double bonds in the cis configuration	prevention of organ graft rejection.	AD organ rejection	organ rejection	nan	organ transplantation|medical procedures
omega-3 (n-3) polyunsaturated fatty acids	treatment of iga nephropathy.	N/A
omegaven emulsion	treatment of parenteral nutrition-associated liver disease	MESH:D008107	liver disease	nan	digestive system disease
oncolytic adenovirus coding for granulocyte macrophage colony stimulating factor (oncos-102)	treatment of malignant mesothelioma	MESH:C562839	mesothelioma malignant	OMIM:156240	cancer|respiratory tract disease
oprelvekin	prevention of severe chemotherapy-induced thrombocytopenia.	MESH:D013921	thrombocytopenia	nan	blood disease
orgotein for injection	treatment of familial amyotrophic lateral sclerosis associated with a mutation of the gene (on chromosome 21q) for copper, zinc superoxide dismutase.	Withdrawn
oxaliplatin	treatment of ovarian cancer.	MESH:C538090	ovarian cancer	nan	cancer|endocrine system disease|urogenital disease (female)
oxalobacter formigenes	treatment of primary hyperoxaluria	MESH:D006960	hyperoxaluria primary	nan	genetic disease (inborn)|metabolic disease|urogenital disease (female)|urogenital disease (male)
oxandrolone	treatment of moderate/severe acute alcoholic hepatitis in the presence of moderate protein calorie malnutrition.	Withdrawn
oxandrolone	treatment of patients with duchenne's muscular dystrophy and becker's muscular dystrophy.	MESH:D020388	muscular dystrophy duchenne	OMIM:300376|OMIM:310200	genetic disease (inborn)|musculoskeletal disease|nervous system disease
oxandrolone	adjunctive therapy for aids patients suffering from hiv-wasting syndrome.	MESH:D019247	hiv wasting syndrome	nan	immune system disease|metabolic disease|nutrition disorder|viral disease
oxandrolone	treatment of constitutional delay of growth and puberty.	Withdrawn
oxandrolone	treatment of short stature associated with turner's syndrome.	Withdrawn
oxymorphone	for relief of severe intractable pain in narcotic-tolerant patients.	MESH:D010148	pain intractable	nan	nervous system disease|signs and symptoms
oxypurinol	treatment of hyperuricemia in patients intolerant to allopurinol.	MESH:D033461	hyperuricemia	nan	pathology (process)
p1, p4-di(uridine 5'-tetraphosphate), tetrasodium salt	treatment of cystic fibrosis.	Withdrawn
p140k mgmt transduced human cd34 cells	for bone marrow protection in the treatment of glioblastoma multiforme	MESH:D005909	glioblastoma	nan	cancer
peg-glucocerebrosidase	for use as chronic enzyme replacement therapy in patients with gaucher's disease who are deficient in glucocerebrosidase.	MESH:D002908	chronic disease	nan	pathology (process)
peg-interleukin-2	treatment of primary immunodeficiencies associated with t-cell defects.	N/A
pegylated recombinant anti-pseudomonas aeruginosa pcrv fab' antibody	treatment of cystic fibrosis patients with pseudomonas aeruginosa lung infections	MESH:D011552	pseudomonas infections	nan	bacterial infection or mycosis
pegylated recombinant human hyaluronidase ph20	treatment of pancreatic cancer	MESH:C535836	pancreatic cancer	nan	cancer|digestive system disease|endocrine system disease
pg2 (astragalus polysaccharides extracted and purified from the dry root of astragalus membranaceus)	treatment of idiopathic thrombocytopenic purpura	MESH:D016553	purpura thrombocytopenic idiopathic	OMIM:188030	blood disease|immune system disease|pathology (process)|signs and symptoms
pgc-c12e-terlipressin	treatment of refractory ascites due to all etiologies except for cancer	MESH:D001201	ascites	nan	pathology (process)
pr-225 (redox-acyclovir)	treatment of herpes simplex encephalitis in individuals afflicted with aids.	Withdrawn
pr-239 (redox penicillin g)	treatment of aids associated neurosyphilis.	Withdrawn
paclitaxel	treatment of aids-related kaposi's sarcoma.	MESH:C554498	aids related kaposi sarcoma	nan	bacterial infection or mycosis|cancer|immune system disease|parasitic disease|viral disease
paclitaxel	treatment of aids-related kaposi's sarcoma.	MESH:C554498	aids related kaposi sarcoma	nan	bacterial infection or mycosis|cancer|immune system disease|parasitic disease|viral disease
paclitaxel protein-bound particles for injection suspension	treatment of stage iib to iv melanoma	MESH:D008545	melanoma	nan	cancer
pafuramidine maleate	treatment of malaria	MESH:D008288	malaria	OMIM:609148|OMIM:611162	parasitic disease
pafuramidine maleate	treatment of human african trypanosomiasis (sleeping sickness)	MESH:D014353	trypanosomiasis african	nan	parasitic disease
palifosfamide	treatment of soft tissue sarcomas	MESH:D012509	sarcoma	nan	cancer
panobinostat	treatment of cutaneous t-cell lymphoma	Withdrawn
papain, trypsin, and chymotrypsin	treatment of multiple myeloma.	MESH:D009101	multiple myeloma	OMIM:254500	blood disease|cancer|cardiovascular disease|immune system disease
parvovirus b19 (recombinant vp1 and vp2; s.frugiperda cells) vaccine	prevention of transient aplastic crisis in patients with sickle cell anemia.	MESH:D000755	anemia sickle cell	OMIM:603903	blood disease|genetic disease (inborn)
patupilone	treatment of ovarian cancer.	Withdrawn
pegademase bovine	for enzyme replacement therapy for ada deficiency in patients with severe combined immunodeficiency.	MESH:D016511	severe combined immunodeficiency	nan	immune system disease|infant-newborn disease|metabolic disease
pegaspargase	treatment of acute lymphocytic leukemia.	MESH:D007938	leukemia	nan	cancer
pegfilgrastim	treatment of subjects at risk of developing myelosuppression after a radiological or nuclear incident	N/A
peginterferon alfa-2a	treatment of renal cell carcinoma.	MESH:D002292	carcinoma renal cell	OMIM:144700|OMIM:605074	cancer|urogenital disease (female)|urogenital disease (male)
peginterferon alfa-2a	treatment of chronic myelogenous leukemia.	MESH:D007938	leukemia	nan	cancer
pegvisomant	treatment of acromegaly.	MESH:D000172	acromegaly	nan	endocrine system disease|musculoskeletal disease|nervous system disease
pegylated arginine deiminase	treatment of invasive malignant melanoma.	AD General cancer	malignan	nan	cancer
pegylated recombinant human megakaryocyte growth and development factor	for reducing the period of thrombocytopenia in patients undergoing hematopoietic stem cell transplantation.	Withdrawn
peldesine	treatment of cutaneous t-cell lymphoma.	MESH:D016410	lymphoma t cell cutaneous	nan	cancer|immune system disease|lymphatic disease
pentamidine isethionate	treatment of pneumocystis carinii pneumonia.	MESH:D016720	pneumocystis carinii pneumonia	nan	bacterial infection or mycosis
pentamidine isethionate	prevention of pneumocystis carinii pneumonia in patients at high risk of developing this disease.	MESH:D016720	pneumocystis carinii pneumonia	nan	bacterial infection or mycosis
pentamidine isethionate	treatment of pneumocystis carinii pneumonia.	MESH:D016720	pneumocystis carinii pneumonia	nan	bacterial infection or mycosis
pentamidine isethionate (inhalation)	prevention of pneumocystis carinii pneumonia in patients at high risk of developing this disease.	MESH:D016720	pneumocystis carinii pneumonia	nan	bacterial infection or mycosis
pentasaccharide ethyl glycoside consisting of one alpha-d-sialylosyl residue as a sodium salt, two beta-d-galactopyranosyl residues, one 2-acetamido-beta-d-glucopyranosyl unit, and one alpha-l-fucopyranosyl unit	treatment of neonates and infants undergoing cardiopulmonary bypass during surgical repair of congenital heart lesions.	N/A
pentastarch	as an adjunct in leukapheresis to improve the harvesting and increase the yield of leukocytes by centrifugal means.	N/A
pentosan polysulfate sodium	treatment of interstitial cystitis.	MESH:D018856	cystitis interstitial	nan	urogenital disease (female)|urogenital disease (male)
pentostatin	treatment of patients with chronic lymphocytic leukemia.	MESH:D007938	leukemia	nan	cancer
pentostatin	treatment of cutaneous t-cell lymphoma.	MESH:D016410	lymphoma t cell cutaneous	nan	cancer|immune system disease|lymphatic disease
pentostatin	treatment of peripheral t-cell lymphomas.	MESH:D016411	lymphoma t cell peripheral	nan	cancer|immune system disease|lymphatic disease
pentostatin for injection	treatment of hairy cell leukemia.	MESH:D007943	leukemia hairy cell	nan	cancer|immune system disease|lymphatic disease
peptide 144 tgf beta-1 inhibitor	treatment of systemic sclerosis	MESH:D012598	sclerosis	nan	pathology (process)
peptide 144 tgf beta-1-inhibitor	treatment of localized scleroderma	MESH:D012594	scleroderma localized	nan	connective tissue disease|skin disease
peptide that inhibits mechanosensitive ion channel (msc) activity	treatment of duchenne muscular dystrophy (dmd.)	MESH:D020388	muscular dystrophy duchenne	OMIM:300376|OMIM:310200	genetic disease (inborn)|musculoskeletal disease|nervous system disease
peptidomimetic analog of hexarelin	diagnosis of growth hormone deficiency	MESH:C567564	growth hormone	OMIM:612781	endocrine system disease|genetic disease (inborn)|musculoskeletal disease|nervous system disease
perflubron	treatment of acute respiratory distress disease (ards) in adults	MESH:D000208	acute disease	nan	pathology (process)
perfosfamide	for use in the ex-vivo treatment of autologous bone marrow and subsequent reinfusion in patients with acute myelogenous leukemia, also referred to as acute nonlymphocytic leukemia.	Withdrawn
pergolide	treatment of tourette's syndrome.	Withdrawn
phenylacetate	for use as an adjunct to surgery, radiation therapy and chemotherapy for the treatment of patients with primary or recurrent malignant glioma.	AD General cancer	malignan	nan	cancer
phenylalanine ammonia-lyase	treatment of hyperphenylalaninemia	MESH:C538382	hyperphenylalaninemia	nan	genetic disease (inborn)|metabolic disease|nervous system disease
phenylbutyrate	treatment of acute promyelocytic leukemia.	MESH:D015473	leukemia promyelocytic acute	OMIM:612376	cancer
phosphatidylinositol 3-kinase "pi3k" inhibitor	treatment of chronic lymphocytic leukemia (cll)	MESH:D007938	leukemia	nan	cancer
phosphocysteamine	treatment of cystinosis.	Withdrawn
picoplatin	treatment of small cell lung cancer	AD General cancer	cancer	nan	cancer
pilocarpine	treatment of xerostomia induced by radiation therapy for head and neck cancer.	MESH:D014987	xerostomia	nan	mouth disease
pilocarpine hcl	treatment of xerostomia and keratoconjunctivitis sicca in sjogren's syndrome patients.	MESH:D007638	keratoconjunctivitis sicca	nan	eye disease
piracetam	treatment of myoclonus.	Withdrawn
piritrexim isethionate	treatment of infections caused by pneumocystis carinii, toxoplasma gondii, and mycobacterium avium-intracellulare.	Withdrawn
plasmid dna vector expressing cystic fibrosis transmembrane gene	treatment of cystic fibrosis	MESH:D003550	cystic fibrosis	OMIM:219700	digestive system disease|genetic disease (inborn)|infant-newborn disease|respiratory tract disease
plevitrexed	treatment of gastric (stomach cancer	Withdrawn
plevitrexed	treatment of ovarian cancer	Withdrawn
plitidepsin	treatment of multiple myeloma	MESH:D009101	multiple myeloma	OMIM:254500	blood disease|cancer|cardiovascular disease|immune system disease
plitidepsin	treatment of acute lymphoblastic leukemia	Withdrawn
poloxamer 188	treatment of severe burns requiring hospitalization.	MESH:D002056	burns	nan	wounds and injuries
poloxamer 188	treatment of acute limb ischemia	MESH:D007511	ischemia	nan	pathology (process)
poloxamer 188	treatment of vasospasm in subarachnoid hemorrhage patients following surgical repair of a ruptured cerebral aneurysm.	MESH:D013345	subarachnoid hemorrhage	nan	cardiovascular disease|nervous system disease|pathology (process)
poloxamer 331	initial therapy of toxoplasmosis in patients with aids.	MESH:D014123	toxoplasmosis	nan	parasitic disease
poly i: poly c12u	treatment of invasive metastatic melanoma (stage iib, iii, iv).	MESH:D008545	melanoma	nan	cancer
poly i: poly c12u	treatment of chronic fatigue syndrome.	MESH:D015673	fatigue syndrome chronic	nan	musculoskeletal disease|nervous system disease|viral disease
poly i: poly c12u	treatment of renal cell carcinoma.	MESH:D002292	carcinoma renal cell	OMIM:144700|OMIM:605074	cancer|urogenital disease (female)|urogenital disease (male)
poly-iclc	treatment of primary brain tumors.	N/A
polyethylene glycol-modified uricase	treatment of tumor lysis syndrome in cancer patients undergoing chemotherapy.	MESH:D015275	tumor lysis syndrome	nan	immune system disease|lymphatic disease
polyethylene glycol-modified uricase	prophylaxis of hyperuricemia in cancer patients prone to develop tumor lysis syndrome during chemotherapy.	MESH:D015275	tumor lysis syndrome	nan	immune system disease|lymphatic disease
polyethylene glycol-modified uricase	treatment of hyperuricemia in patients with gout refractory to conventional therapy or in whom conventional therapy is contraindicated	MESH:D033461	hyperuricemia	nan	pathology (process)
polymeric oxygen	treatment of sickle cell anemia.	MESH:D000755	anemia sickle cell	OMIM:603903	blood disease|genetic disease (inborn)
polyribonucleotide; polyribo-inosinic/-cyclidylic/-uridylic acid	treatment of aids.	MESH:D000163	aids	nan	immune system disease|viral disease
polyvalent, shed-antigen melanoma vaccine	treatment of stage iib to stage iv melanoma	MESH:D008545	melanoma	nan	cancer
porcine sertoli cells aseptically prepared for intracerebral co-implantation with fetal neural tissue	treatment of hoehn and yahr stage four and five parkinson's disease.	MESH:D010300	parkinson disease	nan	nervous system disease
porcine fetal neural dopaminergic cells and/or precursors aseptically prepared and coated with anti-mhc-1 ab for intracerebral implantation	treatment of hoehn and yahr stage 4 and 5 parkinson's disease.	MESH:C566017	parkinson disease 5	nan	nervous system disease
porcine fetal neural dopaminergic cells and/or precursors aseptically prepared for intracerebral implantation.	treatment of hoehn and yahr stage 4 and 5 parkinson's disease.	MESH:C566017	parkinson disease 5	nan	nervous system disease
porcine fetal neural gabaergic cells and/or precursors aseptically prepared and coated with anti-mhc-1 ab for intracerebral implantation	treatment of huntington's disease.	MESH:D006816	huntington disease	OMIM:143100	genetic disease (inborn)|mental disorder|nervous system disease
porcine fetal neural gabaergic cells and/or precursors aseptically prepared for intracerebral implantation for huntington's disease.	treatment of huntington's disease.	MESH:D006816	huntington disease	OMIM:143100	genetic disease (inborn)|mental disorder|nervous system disease
porfimer sodium	for the photodynamic therapy of patients with transitional cell carcinoma in situ of the urinary bladder.	MESH:D002295	carcinoma transitional cell	nan	cancer
porfimer sodium	treatment of cholangiocarcinoma	MESH:D018281	cholangiocarcinoma	nan	cancer
porfimer sodium	for the photodynamic therapy of patients with primary or recurrent obstructing (either partially or completely) esophageal carcinoma.	MESH:D002277	carcinoma	nan	cancer
porfiromycin	treatment of cervical cancer.	AD General cancer	cancer	nan	cancer
porfiromycin	treatment of head and neck cancer.	AD General cancer	cancer	nan	cancer
posaconazole	treatment of zygomycosis	MESH:D020096	zygomycosis	nan	bacterial infection or mycosis
potassium iodide oral solution	for use as a thyroid blocking agent in pediatric patients exposed to radiactive iodine	AD prevention	exposed	nan	prevention
potassium citrate	for avoidance of the complication of calcium stone formation in patients with uric lithiasis.	MESH:D020347	lithiasis	nan	pathology (process)
potassium citrate	prevention of calcium renal stones in patients with hypocitraturia.	AD general prevention	prevention	nan	prevention
potassium citrate	prevention of uric acid nephrolithiasis.	MESH:D053040	nephrolithiasis	nan	urogenital disease (female)|urogenital disease (male)
potassium citrate and citric acid	for the dissolution and control of uric acid and cysteine calculi in the urinary tract.	Withdrawn
pr-122 (redox-phenytoin)	for the emergency rescue treatment of status epilepticus, grand mal type.	Withdrawn
pr-320 (molecusol-carbamazepine)	for the emergency rescue treatment of status epilepticus, grand mal type.	Withdrawn
pramiracetam sulfate	for the management of cognitive dysfunction and enhancement of antidepressant activity associated with electroconvulsive therapy.	Withdrawn
praziquantel	treatment of neurocysticercosis.	Withdrawn
prednimustine	treatment of malignant non-hodgkin's lymphomas.	Withdrawn
primaquine phosphate	for use in combination with clindamycin hydrochloride in the treatment of pneumocystis carinii pneumonia associated with aids.	MESH:D016720	pneumocystis carinii pneumonia	nan	bacterial infection or mycosis
procarbazine hcl	treatment of malignant glioma	AD General cancer	malignan	nan	cancer
propamidine isethionate 0.1% ophthalmic solution	treatment of acanthamoeba keratitis.	Withdrawn
prostaglandin e1 enol ester (as-013)	treatment of fontaine stage iv chronic critical limb ischemia.	MESH:D007511	ischemia	nan	pathology (process)
prostaglandin e1 in lipid emulsion	treatment of ischemic ulceration of the lower limbs due to peripheral arterial disease.	Withdrawn
protaxel	treatment of ovarian cancer	MESH:C538090	ovarian cancer	nan	cancer|endocrine system disease|urogenital disease (female)
protein c concentrate	for replacement therapy in congenital protein c deficiency for the prevention and treatment of thrombosis, pulmonary emboli, and purpura fulminans.	MESH:D018455	protein s deficiency	nan	blood disease
protein c concentrate	for use in the prevention and treatment of purpura fulminans in meningococcemia.	Withdrawn
protein c concentrate	for replacement therapy in patients with congenital or acquired protein c deficiency for the prevention and treatment of warfarin-induced skin necrosis during oral anticoagulation.	MESH:C567164	protein c deficiency acquired	nan	blood disease|genetic disease (inborn)
protirelin	prevention of infant respiratory distress syndrome associated with prematurity.	Withdrawn
protirelin injection	treatment of amyotrophic lateral sclerosis.	Withdrawn
pulmonary surfactant replacement	prevention and treatment of infant respiratory distress syndrome.	Withdrawn
pulmonary surfactant replacement, porcine	for the treatment and prevention of respiratory distress syndrome in premature infants.	MESH:C566881	respiratory distress syndrome in premature infants	OMIM:267450	infant-newborn disease|respiratory tract disease
purified extract of pseudomonas aeruginosa	treatment of immune thrombocytopenia purpura where it is required to increase platelet counts.	MESH:D013921	thrombocytopenia	nan	blood disease
purified type ii collagen	treatment of juvenile rheumatoid arthritis.	MESH:D001172	arthritis rheumatoid	OMIM:180300	connective tissue disease|immune system disease|musculoskeletal disease
pynttttgt class of oligodeoxynucleotide with a 24-base single chain composed of nucleotide sequence 5'tcatcattttgtcattttgtcatt 3'	treatment of rabies virus infections	MESH:D007239	infection	nan	bacterial infection or mycosis
pyruvate	treatment of interstitial lung disease.	MESH:D017563	lung disease interstitial	nan	respiratory tract disease
quinacrine hydrochloride	for prevention of recurrence of pneumothorax in patients at high risk of recurrence.	Withdrawn
r-(-)-gossypol	treatment of chronic lymphocytic leukemia.	MESH:D007938	leukemia	nan	cancer
r-1-[2,3-dihydro-2-oxo-1-pivaloylmethyl-5-(2-pyridyl)-1 h -1,4-benzodiazepine -3-yl]-3-(3-methylaminophenyl)urea	treatment of gastric carcinoids	N/A
r-4-amino-3-(4-chlorophenyl)butanoic acid	treatment of the behavorial abnormalities associated with fragile x syndrome	MESH:D005600	fragile x syndrome	OMIM:300624|OMIM:309548	congenital abnormality|genetic disease (inborn)|nervous system disease
r-etodolac	treatment of chronic lymphocytic leukemia	Withdrawn
remune hiv 1	treatment of pediatric hiv/aids (age through 16 years)	MESH:D000163	aids	nan	immune system disease|viral disease
rgg0853, e1a lipid complex	treatment of ovarian cancer.	Withdrawn
rii retinamide	treatment of myelodysplastic syndromes.	MESH:D009190	myelodysplastic syndromes	nan	blood disease
rabbit anti-human thymocyte globulin (ratg)	induction treatment to prevent rejection and to minimize maintenance immunosupression in pediatric liver transplant recipients	N/A
raloxifene	reduction of the risk of breast cancer in postmenopausal women	MESH:D001943	breast cancer	nan	cancer|skin disease
rapamycin	treatment of tuberous sclerosis complex	MESH:D014402	tuberous sclerosis	nan	cancer|congenital abnormality|genetic disease (inborn)|nervous system disease
rapamycin (mtor) inhibitor	treatment of bone sarcoma.	Withdrawn
re188 p2045 somatostatin analog	treatment of small cell lung cancer	AD General cancer	cancer	nan	cancer
re188 p2045 somatostatin peptide analogue	treatment of pancreatic cancer.	MESH:C535836	pancreatic cancer	nan	cancer|digestive system disease|endocrine system disease
recombinant aav9 expressing human alpha-n-acetylglucosaminidase	mucopolysaccharidosis iii-b (sanfilippo syndrome type b)	MESH:D009084	mucopolysaccharidosis iii	OMIM:252900|OMIM:252920|OMIM:252930|OMIM:252940	connective tissue disease|genetic disease (inborn)|metabolic disease
recombinant epstein-barr virus gp350 glycoprotein vaccine	prevention of post-transplantation lymphoproliferative disorders in pediatric recipients of solid-organ transplantation	MESH:D008232	lymphoproliferative disorders	OMIM:308240	immune system disease|lymphatic disease
recombinant fusion protein	treatment of myelodysplastic syndrome	MESH:C536108	n syndrome	OMIM:310465	cancer|immune system disease|lymphatic disease|mental disorder|metabolic disease|nervous system disease|signs and symptoms
recombinant human alpha-fetoprotein (rhafp)	treatment of myasthenia gravis	MESH:D009157	myasthenia gravis	nan	immune system disease|nervous system disease
recombinant human factor viia variant	routine prophylaxis to prevent bleeding episodes in patients with hemophilia a and b patients with inhibitors	MESH:D002836	hemophilia b	OMIM:306900	blood disease|genetic disease (inborn)
recombinant human interleukin-21 (ril-21)	treatment of stage ii (t4), iii or iv malignant melanoma.	AD General cancer	malignan	nan	cancer
recombinant human soluble fc-gamma receptor iib	treatment of idiopathic thrombocytopenic purpura	MESH:D016553	purpura thrombocytopenic idiopathic	OMIM:188030	blood disease|immune system disease|pathology (process)|signs and symptoms
recombinant p-selectin glycoprotein ligand	prevention of delayed graft function in renal transplant patients	MESH:D051799	delayed graft function	nan	pathology (process)
recombinant p-selectin glycoprotein ligand-immunoglobulin ig	prevention of ischemia reperfusion injury in all solid organ transplants	MESH:D015427	reperfusion injury	nan	cardiovascular disease|pathology (process)
recombinant t-cell receptor ligand	treatment of multiple sclerosis patients who are both hla-dr2 positive and autoreactive to myelin oligodendrocyte glycoprotein residues 35-55	MESH:D009103	multiple sclerosis	OMIM:126200|OMIM:612594|OMIM:612595|OMIM:612596	immune system disease|nervous system disease
recombinant adeno-associated virus (serotype 2) (raav2) gene transfer agent expressing rpe65	treatment of leber's congential amaurosis	N/A
recombinant adeno-associated virus retinal pigment epithelium gene vector aav2-hrpe65v2	treatment of leber congenital amaurosis due to rpe65 mutations.	MESH:C565327	leber congenital amaurosis 6	nan	eye disease
recombinant anti-cd-40 monoclonal antibody	treatment of multiple myeloma	Withdrawn
recombinant anti-cd40 monoclonal antibody	treatment of chronic lymphocytic leukemia	Withdrawn
recombinant antibody construct against human cd30 and cd16a	treatment of hodgkin lymphoma	MESH:D008223	lymphoma	nan	cancer|immune system disease|lymphatic disease
recombinant bactericidal/permeability-increasing protein	treatment of severe meningococcal disease.	Withdrawn
recombinant coagulation factor viia	treatment of diffuse alveolar hemorrhage	MESH:D006470	hemorrhage	nan	pathology (process)
recombinant disintegrin and metalloprotease with thrombospondin type 1 motifs	treatment of thrombotic thrombocytopenic purpura including its congential, acquired idiopathic, and secondary forms.	MESH:C536901	thrombotic thrombocytopenic purpura acquired	nan	blood disease|pathology (process)|signs and symptoms
recombinant disintegrin and metalloprotease with thrombospondin type 1 motifs	prevention of thrombotic thrombocytopenic purpura including its congential, acquired idiopathic and secondary forms.	MESH:C536901	thrombotic thrombocytopenic purpura acquired	nan	blood disease|pathology (process)|signs and symptoms
recombinant fully human monoclonal antibody to anthrax protective antigen	treatment of anthrax infection	MESH:D007239	infection	nan	bacterial infection or mycosis
recombinant fusion protein of mycobacterium bovis bcg hsp65 and hpv16 e7	treatment of recurrent respiratory papillomatosis (rrp)	MESH:C535297	recurrent respiratory papillomatosis	nan	bacterial infection or mycosis|respiratory tract disease|viral disease
recombinant fusion protein-extracellular portion of cd95 fused to the fc part of human igg1	treatment of glioblastoma multiforme	MESH:D005909	glioblastoma	nan	cancer
recombinant human c1 inhibitor	treatment of capillary leakage syndrome	MESH:D019559	capillary leak syndrome	nan	cardiovascular disease
recombinant human c1 inhibitor	prevention and/or treatment of delayed graft function after solid organ transplantation	MESH:D051799	delayed graft function	nan	pathology (process)
recombinant human c1-esterase inhibitor	prophylactic treatment of angioedema caused by hereditary or acquired c1-esterase inhibitor deficiency.	MESH:C538173	acquired angioedema	nan	cardiovascular disease|immune system disease|skin disease
recombinant human cd4 immunoglobulin g	treatment of aids resulting from infection with hiv-1.	MESH:D007239	infection	nan	bacterial infection or mycosis
recombinant human clara cell 10kda protein	prevention of neonatal bronchopulmonary dysplasia in premature neonates with respiratory distress syndrome.	MESH:D001997	bronchopulmonary dysplasia	nan	infant-newborn disease|respiratory tract disease
recombinant human acid alpha-glucosidase; alglucosidase alfa	treatment of glycogen storage disease type ii.	MESH:D006009	glycogen storage disease type ii	OMIM:232300	genetic disease (inborn)|metabolic disease|nervous system disease
recombinant human alpha 1-antitrypsin	prevention of bronchopulmonary dysplasia	MESH:D001997	bronchopulmonary dysplasia	nan	infant-newborn disease|respiratory tract disease
recombinant human alpha-mannosidase	treatment of alpha-mannosidosis	MESH:D008363	alpha mannosidosis	OMIM:248500	genetic disease (inborn)|metabolic disease
recombinant human anti-gdf-8 (growth and differentiation factor-8) antibody	treatment of duchenne and becker muscular dystrophies	Withdrawn
recombinant human antithrombin iii	treatment of antithrombin iii dependent heparin resistance requiring anticoagulation.	AD General bleeing	coagul	nan	blood disease
recombinant human endostatin protein	treatment of neuroendocrine tumors	MESH:D018358	neuroendocrine tumors	nan	cancer
recombinant human fibrinogen	treatment of bleeding in patients deficient in fibrinogen	MESH:C531603	fibrinogen	OMIM:202400	blood disease|genetic disease (inborn)
recombinant human gelsolin	treatment of the respiratory symptoms of cystic fibrosis.	MESH:D003550	cystic fibrosis	OMIM:219700	digestive system disease|genetic disease (inborn)|infant-newborn disease|respiratory tract disease
recombinant human gelsolin	treatment of acute and chronic respiratory symptoms of bronchiectasis.	MESH:D001987	bronchiectasis	nan	respiratory tract disease
recombinant human glutamic acid decarboxylase 65kda isoform	treatment of type i diabetes with residual beta cell function	N/A
recombinant human granulocyte colony stimulating factor	prevention of implantation failure	AD general prevention	prevention	nan	prevention
recombinant human highly phosphorylated acid alpha-glucosidase	for enzyme replacement therapy in patients with all subtypes of glycogen storage disease type ii (gsdii, pompe disease)	MESH:D006009	glycogen storage disease type ii	OMIM:232300	genetic disease (inborn)|metabolic disease|nervous system disease
recombinant human highly phosphorylated alpha-l-iduronidase (rhhp-idua)	enzyme replacement therapy in patients with all subtypes of mucopolysaccharidosis i.	MESH:D008059	mucopolysaccharidosis i	OMIM:607014|OMIM:607015|OMIM:607016	connective tissue disease|genetic disease (inborn)|metabolic disease
recombinant human insulin-like growth factor 1	treatment of antibody-mediated growth hormone resistance in patients with isolated growth hormone deficiency ia.	Withdrawn
recombinant human insulin-like growth factor 1	treatment of growth hormone receptor deficiency.	Withdrawn
recombinant human insulin-like growth factor-i	treatment of short-bowel syndrome as a result of resection of the small bowel or as a result of congenital dysfunction of the intestines.	MESH:D012778	short bowel syndrome	nan	digestive system disease|pathology (process)
recombinant human insulin-like growth factor-i	treatment of post-poliomyelitis syndrome.	Withdrawn
recombinant human insulin-like growth factor-i/insulin-like growth factor binding protein-3	treatment of major burns that require hospitalization.	MESH:D002056	burns	nan	wounds and injuries
recombinant human interleukin-12	treatment of renal cell carcinoma.	MESH:D002292	carcinoma renal cell	OMIM:144700|OMIM:605074	cancer|urogenital disease (female)|urogenital disease (male)
recombinant human keratinocyte growth factor	reducing the incidence and severity of radiation-induced xerostomia.	MESH:D014987	xerostomia	nan	mouth disease
recombinant human luteinizing hormone	for use in association with recombinant human follicle stimulating hormone for the treatment of women with chronic anovulation due to hypogonadotropic hypogonadism.	MESH:D007006	hypogonadism	nan	endocrine system disease
recombinant human lysosomal acid lipase or cholesteryl ester hydrolase	treatment of lipase deficiencies, including wolman disease and cholesteryl ester storage disease	MESH:D015223	wolman disease	nan	genetic disease (inborn)|infant-newborn disease|metabolic disease
recombinant human microplasmin	treatment of peripheral arterial occlusion	N/A
recombinant human nerve growth factor	treatment of hiv-associated sensory neuropathy.	neuropathy	neuropathy	nan	nervous system disease
recombinant human platelet derived growth factor bb	treatment of osteonecrosis of the jaws	MESH:D010020	osteonecrosis	nan	musculoskeletal disease|pathology (process)
recombinant human relaxin	treatment of progressive systemic sclerosis.	Withdrawn
recombinant human superoxide dismutase	prevention of bronchopulmonary dysplasia in premature neonates weighing less than 1500 grams.	Withdrawn
recombinant human thrombopoietin	for use in accelerating platelet recovery in patients undergoing hematopoietic stem cell transplantation.	N/A
recombinant humanized mab 5c8	prevention of rejection of solid organ transplants.	AD organ rejection	organ rejection	nan	organ transplantation|medical procedures
recombinant humanized mab 5c8	prevention of rejection of pancreatic islet cell transplants.	AD general prevention	prevention	nan	prevention
recombinant humanized mab 5c8	prevention and treatment of factor viii/factor ix inhibitors in patients with hemophilia a or b.	MESH:D002836	hemophilia b	OMIM:306900	blood disease|genetic disease (inborn)
recombinant humanized anti-loxl2 monoclonal antibody	treatment of idiopathic pulmonary fibrosis	MESH:D054990	idiopathic pulmonary fibrosis	OMIM:178500	respiratory tract disease
recombinant humanized anti-loxl2 monoclonal antibody, igg4(s241p)	treatment of myelofibrosis.	MESH:D005355	fibrosis	nan	pathology (process)
recombinant humanized monclonal antibody 5c8	treatment of immune thrombocytopenic purpura.	MESH:D011696	purpura thrombocytopenic	nan	blood disease|immune system disease|pathology (process)|signs and symptoms
recombinant humanized monoclonal antibody 5c8	treatment of systemic lupus erythematosus.	MESH:D008180	lupus erythematosus systemic	OMIM:152700|OMIM:300809|OMIM:601744|OMIM:605218|OMIM:605480|OMIM:608437|OMIM:609903|OMIM:609939|OMIM:610065|OMIM:610066|OMIM:610927|OMIM:612251|OMIM:612253|OMIM:612254|OMIM:612378|OMIM:613145	connective tissue disease|immune system disease
recombinant humanized monoclonal antibody directed against an epidermal growth factor receptor	treatment of glioblastoma multiforme	Withdrawn
recombinant immunotoxin combining the functional components of antibody against mesothelin and the enzymatic activity of a pseudomonas exotoxin	treatment of epithelial ovarian cancer	MESH:C538090	ovarian epithelial cancer	nan	cancer|endocrine system disease|urogenital disease (female)
recombinant immunotoxin combining the functional components of antibody against mesothelin and the enzymatic activity of a pseudomonas exotoxin	treatment of malignant mesothelioma	MESH:C562839	mesothelioma malignant	OMIM:156240	cancer|respiratory tract disease
recombinant methionyl brain-derived neurotrophic factor	treatment of amyotrophic lateral sclerosis.	MESH:D000690	amyotrophic lateral sclerosis	nan	metabolic disease|nervous system disease
recombinant methionyl human stem cell factor	treatment of primary bone marrow failure.	Withdrawn
recombinant replication deficient adenovirus vector carrying human p53 gene	treatment of primary ovarian cancer.	MESH:C538090	ovarian cancer	nan	cancer|endocrine system disease|urogenital disease (female)
recombinant retroviral vector - glucocerebrosidase	for use as enzyme replacement therapy for patients with types i, ii, or iii gaucher disease.	MESH:D005776	gaucher disease	OMIM:230800|OMIM:230900|OMIM:231000	genetic disease (inborn)|metabolic disease|nervous system disease
recombinant secretory leucocyte protease inhibitor	treatment of cystic fibrosis.	MESH:D003550	cystic fibrosis	OMIM:219700	digestive system disease|genetic disease (inborn)|infant-newborn disease|respiratory tract disease
recombinant secretory leucocyte protease inhibitor	treatment of congenital alpha-1 antitrypsin deficiency.	Withdrawn
recombinant soluble human cd4	treatment of acquired immunodeficiency syndrome.	Withdrawn
recombinant soluble human cd4 (rcd4)	treatment of aids in patients infected with hiv virus.	MESH:D000163	aids	nan	immune system disease|viral disease
recombinant truncated spint2 protease inhibitor	treatment of cystic fibrosis	MESH:D003550	cystic fibrosis	OMIM:219700	digestive system disease|genetic disease (inborn)|infant-newborn disease|respiratory tract disease
recombinant urate oxidase	prophylaxis of chemotherapy-induced hyperuricemia.	MESH:D033461	hyperuricemia	nan	pathology (process)
recombinant vaccinia (human papillomavirus)	treatment of cervical cancer.	Withdrawn
reduced l-glutathione	treatment of aids-associated cachexia.	MESH:D002100	cachexia	nan	signs and symptoms
remacemide	treatment of huntington's disease.	Withdrawn
replication defective recombinant adenovirus serotype 5 vector carrying the p53 gene in its e1 deleted region	treatment of head and neck cancer	AD General cancer	cancer	nan	cancer
replication-incompetent gm-csf-expressing gene-modified allogeneic acute myeloid leukemia cancer cell lines	treatment of acute myeloid leukemia	MESH:D015470	leukemia myeloid acute	OMIM:601626	cancer
replication-incompetent gm-csf-expressing gene-modified allogeneic chronic myeloid leukemia cancer cell lines	treatment of chronic myeloid leukemia	MESH:D007951	leukemia myeloid	nan	cancer
replication-incompetent gm-csf-expressing gene-modified allogeneic pancreatic cancer cell lines	treatment of pancreatic cancer.	MESH:C535836	pancreatic cancer	nan	cancer|digestive system disease|endocrine system disease
respiratory syncytial virus immune globulin (human)	treatment of respiratory syncytial virus lower respiratory tract infections in hospitalized infants and young children.	MESH:D018357	respiratory syncytial virus infections	nan	viral disease
respiratory syncytial virus immune globulin (human)	prophylaxis of respiratory syncytial virus lower respiratory tract infections in infants and young children at high risk of rsv disease.	MESH:D018357	respiratory syncytial virus infections	nan	viral disease
retroviral vector, r-gc and gc gene 1750	treatment of gaucher disease.	Withdrawn
reversal agent linked to chloroquine-like moiety	treatment of malaria	MESH:D008288	malaria	OMIM:609148|OMIM:611162	parasitic disease
revimmune	treatment of autoimmune hemolytic anemia.	MESH:D000744	anemia hemolytic autoimmune	OMIM:205700	blood disease|immune system disease
reviparin sodium	long-term treatment of acute deep vein trombosis with or without pulmonary embolism in pregnant patients	MESH:D011655	pulmonary embolism	nan	cardiovascular disease|respiratory tract disease
reviparin sodium	treatment of deep vein thrombosis which may lead to pulmonary embolism in pediatric patients	MESH:D011655	pulmonary embolism	nan	cardiovascular disease|respiratory tract disease
rho (d) immune globulin intravenous (human)	treatment of immune thrombocytopenic purpura.	MESH:D011696	purpura thrombocytopenic	nan	blood disease|immune system disease|pathology (process)|signs and symptoms
ricin (blocked) conjugated murine mca (anti-b4)	treatment of b-cell leukemia and b-cell lymphoma.	Withdrawn
ricin (blocked) conjugated murine mca (anti-my9)	for use in the ex-vivo treatment of autologous bone marrow and subsequent reinfusion in patients with acute myelogenous leukemia.	Withdrawn
ricin (blocked) conjugated murine mca (anti-my9)	treatment of myeloid leukemia, including aml, and blast crisis of cml.	Withdrawn
ricin (blocked) conjugated murine mca (n901)	treatment of small cell lung cancer	Withdrawn
ricin (blocked) conjugated murine mca (anti-b4)	for the ex-vivo purging of leukemic cells from the bone marrow of non-t cell acute lymphocytic leukemia patients who are in complete remission.	Withdrawn
ricin (blocked) conjugated murine monoclonal antibody (cd6)	treatment of cutaneous t-cell lymphomas, acute t-cell leukemia-lymphoma, and related mature t-cell malignancies.	Withdrawn
rifabutin	treatment of disseminated mycobacterium avium complex disease.	N/A
rifabutin	prevention of disseminated mycobacterium avium complex disease in patients with advanced hiv infection.	AD general prevention	prevention	nan	prevention
rifalazil	treatment of pulmonary tuberculosis.	MESH:D014397	tuberculosis pulmonary	nan	bacterial infection or mycosis|respiratory tract disease
rifampin	for antituberculosis treatment where use of the oral form of the drug is not feasible.	MESH:D014393	tuberculosis oral	nan	bacterial infection or mycosis|mouth disease
rifampin, isoniazid, pyrazinamide	for the short-course treatment of tuberculosis.	MESH:D014376	tuberculosis	nan	bacterial infection or mycosis
rifapentine	prophylactic treatment of mycobacterium avium complex in patients with aids and a cd4+ count less than or equal to 75/mm3.	MESH:D000163	aids	nan	immune system disease|viral disease
rifapentine	treatment of pulmonary tuberculosis.	MESH:D014397	tuberculosis pulmonary	nan	bacterial infection or mycosis|respiratory tract disease
rifapentine	treatment of mycobacterium avium complex in patients with aids.	MESH:D000163	aids	nan	immune system disease|viral disease
rilonacept	treatment of cias1-associated periodic syndromes	MESH:C536108	n syndrome	OMIM:310465	cancer|immune system disease|lymphatic disease|mental disorder|metabolic disease|nervous system disease|signs and symptoms
riluzole	treatment of amyotrophic lateral sclerosis.	MESH:D000690	amyotrophic lateral sclerosis	nan	metabolic disease|nervous system disease
riluzole	treatment of huntington's disease.	MESH:D006816	huntington disease	OMIM:143100	genetic disease (inborn)|mental disorder|nervous system disease
roquinimex	to prolong time to relapse in leukemia patients who have undergone autologous bone marrow transplantation.	Withdrawn
rose bengal disodium	treatment of metastatic melanoma	MESH:D008545	melanoma	nan	cancer
roseburia hominis	treatment of ulcerative colitis in pediatric patients age 0 through 16 years	MESH:C536315	pediatric ulcerative colitis	nan	digestive system disease
s(-)-3-[3-amino-phthalimido]-glutaramide	treatment of multiple myeloma	MESH:D009101	multiple myeloma	OMIM:254500	blood disease|cancer|cardiovascular disease|immune system disease
s-59 treated ffp (plasma treated with amotosalen hydrochloride & ultraviolet a light	treatment of thrombotic thrombocytopenic purpura	MESH:D011697	purpura thrombotic thrombocytopenic	OMIM:274150	blood disease|pathology (process)|signs and symptoms
s-[2,3-bispalmitoyloxy-(2r)-propyl]-cysteinly-gnndesnisfkek	treatment of pancreatic cancer	MESH:C535836	pancreatic cancer	nan	cancer|digestive system disease|endocrine system disease
s-adenosylmethionine	treatment of aids-myelopathy.	MESH:D000163	aids	nan	immune system disease|viral disease
s-nitrosoglutathione	management of cystic fibrosis patients to improve airway clearance and to improve or stabilize pulmonary function	MESH:D011658	pulmonary fibrosis	nan	respiratory tract disease
s-nitrosoglutathione	treatment of severe pre-eclampsia	MESH:D011225	pre eclampsia	OMIM:189800|OMIM:609402|OMIM:609403|OMIM:609404	pregnancy complication
s3,s13-cyclo(d-tyrolsyl-l-isoleucyl-l-cysteinyl-l-valyl-1-methyl-l-tryptophyl-l-glutaminyl-l-aspartyl-l-tryptophyl-n-methyl-l-glycyl-l-alanyl-l-histidyl-l-arginyl-l-cysteinyl-n-methyl-l-isoleucinamide)	treatment of paroxysmal nocturnal hemoglobinuria (pnh)	MESH:D006457	hemoglobinuria paroxysmal	OMIM:300818	blood disease
sc-1 monoclonal antibody	treatment of patients with cd55 (sc-1) positive gastric tumors	N/A
sdf-1 (108) lysine dlmer	treatment of osteogenic sarcoma	MESH:D012509	sarcoma	nan	cancer
st1-rta immunotoxin (sr 44163)	prevention of acute graft versus host disease in allogenic bone marrow transplantation.	Withdrawn
st1-rta immunotoxin (sr 44163)	treatment of patients with b-chronic lymphocytic leukemia.	Withdrawn
sacrosidase	treatment of congenital sucrase-isomaltase deficiency	MESH:C538139	sucrase isomaltase deficiency congenital	OMIM:222900	genetic disease (inborn)|metabolic disease
sar9, met(o2)11-substance p	treatment of idiopathic pulmonary fibrosis	MESH:D054990	idiopathic pulmonary fibrosis	OMIM:178500	respiratory tract disease
sargramostim	to reduce neutropenia and leukopenia and decrease the incidence of death due to infection in patients with acute myelogenous leukemia.	MESH:D009503	neutropenia	nan	blood disease
sargramostim	treatment of neutropenia associated with bone marrow transplant, for the treatment of graft failure and delay of engraftment, and for the promotion of early engraftment.	MESH:D009503	neutropenia	nan	blood disease
satumomab pendetide	detection of ovarian carcinoma.	MESH:D002277	carcinoma	nan	cancer
secalciferol	treatment of familial hypophosphatemic rickets.	MESH:D053098	familial hypophosphatemic rickets	OMIM:300554|OMIM:307800	genetic disease (inborn)|metabolic disease|musculoskeletal disease|nutrition disorder|urogenital disease (female)|urogenital disease (male)
secretory leukocyte protease inhibitor	treatment of bronchopulmonary dysplasia.	MESH:D001997	bronchopulmonary dysplasia	nan	infant-newborn disease|respiratory tract disease
selective inhibitor of polymorphonuclear leukocyte (pmn) elastase	therapeutic management of patients with lung disease attributable to cystic fibrosis.	MESH:C563237	cystic disease of lung	nan	respiratory tract disease
selegiline hcl	as an adjuvant to levodopa and carbidopa treatment of idiopathic parkinson's disease (paralysis agitans), postencephalitic parkinsonism, and symptomatic parkinsonism.	MESH:D010301	parkinson disease postencephalitic	nan	nervous system disease
selinexor; (z)-3-(3-(3,5-bis(trifluoromethyl)phenyl)-1h-1,2,4-triazol-1-yl)-n-(pyrazin-2-yl)acrylohydrazide	treatment of acute myeloid leukemia	MESH:D015470	leukemia myeloid acute	OMIM:601626	cancer
seneca valley virus	treatment of neuroendocrine tumors	MESH:D018358	neuroendocrine tumors	nan	cancer
sermorelin acetate	treatment of aids-associated catabolism/weight loss.	Withdrawn
sermorelin acetate	adjunct to gonadotropin therapy in the induction of ovulation in women with anovulatory or oligo-ovulatory infertility who fail to ovulate in response to adequate treatment with clomiphene citrate alone and gonadotropin therapy alone.	Withdrawn
sermorelin acetate	treatment of idiopathic or organic growth hormone deficiency in children with growth failure.	MESH:C567564	growth hormone	OMIM:612781	endocrine system disease|genetic disease (inborn)|musculoskeletal disease|nervous system disease
serratia marcescens extract (polyribosomes)	treatment of primary brain malignancies.	AD General cancer	malignan	nan	cancer
short chain fatty acid enema	treatment of chronic radiation proctitis.	MESH:D011349	proctitis	nan	digestive system disease
short chain fatty acid solution	treatment of the active phase of ulcerative colitis with involvement restricted to the left side of the colon.	MESH:D003093	colitis ulcerative	OMIM:191390	digestive system disease
silibinin-c-2',3-dihydrogensuccinate, disodium salt	prevention of recurrent hepatitis c in liver transplant patients	MESH:D006506	hepatitis a	nan	digestive system disease|viral disease
silver sulfadiazine and cerium nitrate	treatment of patients with severe dermal burns	MESH:D002056	burns	nan	wounds and injuries
siponimod	treatment of polymyositis	MESH:D017285	polymyositis	nan	musculoskeletal disease|nervous system disease
sitaxsentan sodium	for the treatment of pulmonary arterial hypertension in the absence of chronic obstructive pulmonary disease or congestive heart failure.	MESH:D029424	pulmonary disease chronic obstructive	OMIM:606963	respiratory tract disease
sodium monomercaptoundecahydro-closo-dodecaborate	for use in boron neutron capture therapy (bnct) in the treatment of glioblastoma multiforme.	MESH:D005909	glioblastoma	nan	cancer
sodium thiosulfate	treatment of uremic and non-uremic calciphylaxis	MESH:D002115	calciphylaxis	nan	metabolic disease
sodium aluminosilicate	treatment of chronic hepatic encephalopathy	MESH:D006501	hepatic encephalopathy	nan	digestive system disease|metabolic disease|nervous system disease
sodium ascorbate and menadione sodium bisulfite	treatment of metastatic or locally advanced inoperable transitional cell carcinoma of the urothelium (stage iii and iv bladder cancer)	MESH:D002295	carcinoma transitional cell	nan	cancer
sodium dichloroacetate	treatment of congenital lactic acidosis	MESH:D000140	acidosis lactic	nan	metabolic disease
sodium dichloroacetate	treatment of homozygous familial hypercholesterolemia.	OMIM:143890	hypercholesterolemia familial	OMIM:143890	genetic disease (inborn)|metabolic disease
sodium dichloroacetate	treatment of severe head injury.	Withdrawn
sodium dichloroacetate	treatment of congenital lactic acidosis.	Withdrawn
sodium dichloroacetate	treatment of lactic acidosis in patients with severe malaria.	MESH:D000140	acidosis lactic	nan	metabolic disease
sodium monomercaptoundecahydro-closo-dodecaborate	for use in conjunction with a thermal or epithermal neutron beam in boron nuclear capture therapy of glioblastoma multiforme.	Withdrawn
sodium nitrite	treatment of cyanide poisoning	MESH:D011041	poisoning	nan	nan
sodium nitrite	prevention of vasospasm associated with subarachnoid hemorrhage	MESH:D013345	subarachnoid hemorrhage	nan	cardiovascular disease|nervous system disease|pathology (process)
sodium nitrite	treatment of vaso-occlusive crisis associated with sickle cell disease	MESH:D000755	disease sickle cell	OMIM:603903	blood disease|genetic disease (inborn)
sodium nitrite/sodium thiosulfate	treatment of cyanide poisoning	MESH:D011041	poisoning	nan	nan
sodium phenylacetate/sodium benzoate 10%/10% injection	treatment of grade iii and iv hepatic encephalopathy	MESH:D006501	hepatic encephalopathy	nan	digestive system disease|metabolic disease|nervous system disease
sodium phenylbutyrate	for use as an adjuct to surgery, radiation therapy and chemotherapy for the treatment of patients with primary or recurrent malignant glioma.	AD General cancer	malignan	nan	cancer
sodium phenylbutyrate	treatment of spinal muscular atrophy	MESH:D009134	muscular atrophy spinal	nan	nervous system disease
sodium phenylbutyrate	treatment of spinal muscular atrophy	MESH:D009134	muscular atrophy spinal	nan	nervous system disease
sodium pyruvate	treatment of cystic fibrosis	MESH:D003550	cystic fibrosis	OMIM:219700	digestive system disease|genetic disease (inborn)|infant-newborn disease|respiratory tract disease
sodium stibogluconate	treatment of cutaneous leishmaniasis	MESH:D016773	leishmaniasis cutaneous	nan	parasitic disease|skin disease
sodium tetradecyl sulfate	treatment of bleeding esophageal varices.	AD General bleeing	bleeding	nan	blood disease
sodium thiosulfate	prevention of platinum-induced ototoxicity in pediatric patients	AD general prevention	prevention	nan	prevention
sodium thiosulfate and sodium nitrite	treatment of cyanide poisoning	MESH:D011041	poisoning	nan	nan
sodium thiosulfate, sodium nitrite, amyl nitrite	treatment of cyanide poisoning	MESH:D011041	poisoning	nan	nan
solasonine and solamargine	treaatment of high risk stage ii, stage iii and stage iv melanoma	MESH:D008545	melanoma	nan	cancer
solasonine and solamargine	treatment of renal cell carcinoma	MESH:D002292	carcinoma renal cell	OMIM:144700|OMIM:605074	cancer|urogenital disease (female)|urogenital disease (male)
soluble complement receptor type 1	prevention of post-cardiopulmonary bypass syndrome in children undergoing cardiopulmonary bypass.	AD general prevention	prevention	nan	prevention
soluble recombinant human complement receptor type 1	prevention or reduction of adult respiratory distress syndrome.	MESH:D012128	respiratory distress syndrome adult	nan	respiratory tract disease
somatostatin	treatment of bleeding esophageal varices.	AD General bleeing	bleeding	nan	blood disease
somatostatin	adjunct to the non-operative management of secreting cutaneous fistulas of the stomach, duodenum, small intestine (jejunum and ileum), or pancreas.	MESH:D017577	cutaneous fistula	nan	pathology (anatomical condition)|skin disease
somatrem for injection	treatment of short stature associated with turner's syndrome.	MESH:D014424	turner syndrome	nan	cardiovascular disease|congenital abnormality|endocrine system disease|genetic disease (inborn)|urogenital disease (female)|urogenital disease (male)
somatrem for injection	for long-term treatment of children who have growth failure due to a lack of adequate endogenous growth hormone secretion.	MESH:C567564	growth hormone	OMIM:612781	endocrine system disease|genetic disease (inborn)|musculoskeletal disease|nervous system disease
somatropin	for use in the long-term treatment of children who have growth failure due to a lack of adequate endogenous growth hormone secretion.	MESH:C567564	growth hormone	OMIM:612781	endocrine system disease|genetic disease (inborn)|musculoskeletal disease|nervous system disease
somatropin	treatment of patients with hiv-associated adipose redistribution syndrome	MESH:C536108	n syndrome	OMIM:310465	cancer|immune system disease|lymphatic disease|mental disorder|metabolic disease|nervous system disease|signs and symptoms
somatropin	treatment of short stature in patients with noonan syndrome	MESH:D009634	noonan syndrome	OMIM:163950	cardiovascular disease|congenital abnormality|connective tissue disease|musculoskeletal disease
somatropin	treatment of short stature associated with turner's syndrome.	Withdrawn
somatropin	treatment of adults with growth hormone deficiency.	MESH:C567564	growth hormone	OMIM:612781	endocrine system disease|genetic disease (inborn)|musculoskeletal disease|nervous system disease
somatropin	treatment of cachexia associated with aids.	Withdrawn
somatropin	treatment of short stature associated with turner syndrome.	MESH:D014424	turner syndrome	nan	cardiovascular disease|congenital abnormality|endocrine system disease|genetic disease (inborn)|urogenital disease (female)|urogenital disease (male)
somatropin	adjunct for the induction of ovulation in women with infertility due to hypogonadotropic hypogonadism or bilateral tubal occlusion or unexplained infertility, who are undergoing in vivo or in vitro fertilization procedures.	Withdrawn
somatropin	treatment of short stature in pediatric patients with short stature homeobox-containing gene (shox) deficiency	homeobox-containing gene (shox) deficiency	shox deficiency	nan	endocrine system disease
somatropin (rdna)	for the enhancement of nitrogen retention in hospitalized patients suffering from severe burns.	MESH:D002056	burns	nan	wounds and injuries
somatropin (r-dna)	for use alone or in combination with glutamine in the treatment of short bowel syndrome.	MESH:D012778	short bowel syndrome	nan	digestive system disease|pathology (process)
somatropin (r-dna) for injection	treatment of children with aids-associated failure-to-thrive including aids-associated wasting.	MESH:D005183	failure to thrive	nan	signs and symptoms
somatropin (rdna origin)	treatment of idiopathic or organic growth hormone deficiency in children with growth failure.	MESH:C567564	growth hormone	OMIM:612781	endocrine system disease|genetic disease (inborn)|musculoskeletal disease|nervous system disease
somatropin (rdna origin)	long-term treatment of children who have growth failure due to a lack of adequate endogenous growth hormone secretion.	MESH:C567564	growth hormone	OMIM:612781	endocrine system disease|genetic disease (inborn)|musculoskeletal disease|nervous system disease
somatropin (rdna origin) injection	treatment of growth failure in children due to inadequate growth hormone secretion.	MESH:C567564	growth hormone	OMIM:612781	endocrine system disease|genetic disease (inborn)|musculoskeletal disease|nervous system disease
somatropin [rdna]	treatment of short stature in patients with prader-willi syndrome.	MESH:D011218	prader willi syndrome	OMIM:176270	congenital abnormality|genetic disease (inborn)|nervous system disease|nutrition disorder
somatropin for injection	treatment of aids-associated catabolism/weight loss.	MESH:D015431	weight loss	nan	signs and symptoms
somatropin for injection	treatment of growth retardation associated with chronic renal failure.	renal	renal	nan	renal diseases
somatropin for injection	treatment of short stature associated with turner's syndrome.	MESH:D014424	turner syndrome	nan	cardiovascular disease|congenital abnormality|endocrine system disease|genetic disease (inborn)|urogenital disease (female)|urogenital disease (male)
somatropin for injection	for the long-term treatment of children who have growth failure due to inadequate secretion of normal endogenous growth hormone.	MESH:C567564	growth hormone	OMIM:612781	endocrine system disease|genetic disease (inborn)|musculoskeletal disease|nervous system disease
somatropin for injection	as replacement therapy for growth hormone deficiency in adults after epiphyseal closure.	MESH:C567564	growth hormone	OMIM:612781	endocrine system disease|genetic disease (inborn)|musculoskeletal disease|nervous system disease
sorafenib	treatment of renal cell carcinoma.	MESH:D002292	carcinoma renal cell	OMIM:144700|OMIM:605074	cancer|urogenital disease (female)|urogenital disease (male)
sorafenib	treatment of hepatocellular carcinoma	MESH:D006528	carcinoma hepatocellular	OMIM:114550	cancer|digestive system disease
sorafenib	treatment of stage iib through stage iv melanoma	Withdrawn
sorivudine	treatment of herpes zoster (shingles) in immunocompromised patients	Withdrawn
sotalol hcl	treatment of life-threatening ventricular tachyarrhythmias.	AD ventricular tachyarrhythmias	ventricular tachyarrhythmias	nan	cardiovascular disease
sotalol hcl	prevention of life threatening ventricular tachyarrhythmias.	Withdrawn
spiramycin	for symptomatic relief and parasitic cure of chronic cryptosporidiosis in patients with immunodeficiency.	Withdrawn
staphylococcal immunoglobulin (human)	reduction (prevention) of nosocomial bacteremia caused by staphylococci in very low birth weight infants.	Withdrawn
staphylococcus aureus immune globulin (human)	prophylaxis against staphylococcus aureus infections in low birth weight neonates	MESH:D001724	birth weight	nan	signs and symptoms
stem and progenitor cells derived from ex vivo expanded allogeneic umbilical cord blood	for use as hematopoietic support in patients with relapsed or refractory hematologic malignancies who are receiving high-dose therapy	Withdrawn
sterile bicarbonate infusate, hemofiltration, hemodiafiltration, and hemopdialysis solution	for use as a replacement solution in adults and children during continous renal replacement therapy	renal	renal	nan	renal diseases
sterile talc	treatment of pneumothorax.	MESH:D011030	pneumothorax	nan	respiratory tract disease
sterile talc	treatment of malignant pleural effusion.	MESH:D016066	pleural effusion malignant	nan	cancer|respiratory tract disease
sterile talc powder	treatment of malignant pleural effusion.	MESH:D016066	pleural effusion malignant	nan	cancer|respiratory tract disease
succimer	prevention of cystine kidney stone formation in patients with homozygous cystinuria who are prone to stone development.	AD general prevention	prevention	nan	prevention
succimer	treatment of lead poisoning in children.	MESH:D007855	lead poisoning	nan	nan
succimer	treatment of mercury intoxication.	N/A
sucralfate	treatment of oral mucositis and stomatitis following radiation therapy for head and neck cancer.	Withdrawn
sucralfate suspension	treatment of oral ulcerations and dysphagia in patients with epidermolysis bullosa.	MESH:D004820	epidermolysis bullosa	nan	congenital abnormality|genetic disease (inborn)|skin disease
sucralfate suspension	treatment of oral complications of chemotherapy in bone marrow transplant patients.	N/A
sulfadiazine	for use in combination with pyrimethamine for the treatment of toxoplasma gondii encephalitis in patients with and without aids.	MESH:D004660	encephalitis	nan	nervous system disease|viral disease
sulfapyridine	treatment of dermatitis herpetiformis.	MESH:D003874	dermatitis herpetiformis	nan	immune system disease|skin disease
superoxide dismutase (human)	for protection of donor organ tissue from damage or injury mediated by oxygen-derived free radicals that are generated during the necessary periods of ischemia (hypoxia, anoxia), and especially reperfusion, associated with the operative procedure.	MESH:D015427	reperfusion injury	nan	cardiovascular disease|pathology (process)
superoxide dismutase (recombinant human)	prevention of reperfusion injury to donor organ tissue.	Withdrawn
suramin	treatment of hormone-refractory prostate cancer.	AD General cancer	cancer	nan	cancer
surface active extract of saline lavage of bovine lungs	treatment and prevention of respiratory failure due to pulmonary surfactant deficiency in preterm infants.	AD general prevention	prevention	nan	prevention
surfactant (human) (amniotic fluid derived)	prevention and treatment of neonatal respiratory distress syndrome.	Withdrawn
synsorb pk	treatment of verocytotoxogenic e. coli infections.	MESH:D007239	infection	nan	bacterial infection or mycosis
synthetic human parathyroid hormone 1-34	treatment of hypoparathyroidism	Withdrawn
synthetic derivative of 16-hydroxy-9z, 12z, 14e-octadecatrienoic acid	prophylactic treatment of sickle cell disease.	MESH:D000755	disease sickle cell	OMIM:603903	blood disease|genetic disease (inborn)
synthetic double-stranded sirna oligonucleotide against caspase 2 mrna	treatment of ischemic optic neuropathy	MESH:D018917	optic neuropathy ischemic	nan	cardiovascular disease|eye disease|nervous system disease
synthetic human secretin	for use in obtaining desquamated pancreatic cells for cytopathologic examination in pancreatic carcinoma.	MESH:C562463	pancreatic carcinoma	nan	cancer|digestive system disease|endocrine system disease
synthetic human secretin	for use in conjunction with diagnostic procedures (excluding ercp) for pancreatic disorders to increase pancreatic fluid secretion	MESH:D013981	tic disorders	nan	mental disorder|nervous system disease
synthetic human secretin	for use in the diagnosis of gastrinoma associated with zollinger-ellison syndrome.	MESH:D015043	zollinger ellison syndrome	nan	cancer|digestive system disease
synthetic human secretin	for use in the evaluation of exocrine pancreas function.	AD General diagnosis	evaluation	nan	diagnosis|medical procedures
synthetic human secretin	for use in conjunction with diagnostic, therapeutic, or combined diagnostic/therapeutic procedures for pancreatic disorders to increase pancreatic fluid secretion.	MESH:D013981	tic disorders	nan	mental disorder|nervous system disease
synthetic porcine secretin	for use in the evaluation of exocrine pancreas function.	AD General diagnosis	evaluation	nan	diagnosis|medical procedures
synthetic porcine secretin	for use in the diagnosis of gastrinoma associated with zollinger-ellison syndrome.	MESH:D015043	zollinger ellison syndrome	nan	cancer|digestive system disease
synthetic porcine secretin	for use in conjunction with diagnostic, therapeutic, or combined diagnostic/therapeutic procedures for pancreatic disorders to increase pancreatic fluid secretion.	MESH:D013981	tic disorders	nan	mental disorder|nervous system disease
synthetic porcine secretin	for use in obtaining desquamated pancreatic cells for cytopathologic examination in pancreatic carcinoma.	MESH:C562463	pancreatic carcinoma	nan	cancer|digestive system disease|endocrine system disease
t cell receptor (tcr) peptide (bv5s2, bv6s5, bv13s1) vaccine	treatment of pediatric multiple sclerosis	MESH:D009103	multiple sclerosis	OMIM:126200|OMIM:612594|OMIM:612595|OMIM:612596	immune system disease|nervous system disease
t-cell depleted stem cell enriched cellular product from peripheal b lood stem cells	treatment of chronic granulomatous disease	MESH:D006105	granulomatous disease chronic	nan	blood disease|genetic disease (inborn)|immune system disease
t4 endonuclease v, liposome encapsulated	to prevent cutaneous neoplasms and other skin abnormalities in xeroderma pigmentosum.	MESH:D014983	xeroderma pigmentosum	OMIM:278700	cancer|congenital abnormality|genetic disease (inborn)|metabolic disease|skin disease
td-k6a.513a.12	treatment of pachyonychia congenita	MESH:D053549	pachyonychia congenita	OMIM:167200|OMIM:167210	congenital abnormality|genetic disease (inborn)|skin disease
txa127	treament of acute radiation syndrome	MESH:D054508	acute radiation syndrome	nan	wounds and injuries
tacrolimus	prophylaxis of graft-versus-host-disease.	N/A
tacrolimus	prophylaxis of organ rejection in patients receiving allogenheic kidney transplant	AD organ rejection	organ rejection	nan	organ transplantation|medical procedures
tacrolimus	prophylaxis of organ rejection in patients receiving heart transplants.	AD organ rejection	organ rejection	nan	organ transplantation|medical procedures
talactoferrin alfa	treatment of stage iii/iv non-small cell lung cancer	Withdrawn
taliglucerase alfa	treatment of gaucher's disease	MESH:D005776	gaucher disease	OMIM:230800|OMIM:230900|OMIM:231000	genetic disease (inborn)|metabolic disease|nervous system disease
talotrexin	treatment of acute lymphoblastic leukemia	Withdrawn
tamibarotene	treatment of acute promyelocytic leukemia (apl).	MESH:D015473	leukemia promyelocytic acute	OMIM:612376	cancer
tanespimycin	treatment of multiple myeloma	MESH:D009101	multiple myeloma	OMIM:254500	blood disease|cancer|cardiovascular disease|immune system disease
targeted gastrin 17 complexed peptide	treatment of pancreatic cancer	MESH:C535836	pancreatic cancer	nan	cancer|digestive system disease|endocrine system disease
taxol isolated from taxus brevifolia	treatment of ovarian cancer.	Withdrawn
technetium tc99m anti-melanoma murine monoclonal antibody	for use in detecting, by imaging, metastases of malignant melanoma.	Withdrawn
technetium tc99m murine monoclonal antibody (igg2a) to b cell	diagnostic imaging in the evaluation of the extent of disease in patients with histologically confirmed diagnosis of non-hodgkin's b-cell lymphoma, acute b-cell lymphoblastic leukemia (in children and adults), and chronic b-cell lymphocytic leukemia.	MESH:D015451	leukemia lymphocytic chronic b cell	OMIM:109543|OMIM:151400|OMIM:609630|OMIM:612557|OMIM:612558|OMIM:612559	cancer|immune system disease|lymphatic disease
technetium tc99m murine monoclonal antibody to hcg	detection of hcg producing tumors such as germ cell and trophoblastic cell tumors.	Withdrawn
technetium tc99m murine monoclonal antibody to human afp	detection of alpha-fetoprotein producing germ cell tumors.	Withdrawn
technetium tc99m murine monoclonal antibody to human alpha-fetoprotein	detection of hepatocellular carcinoma and hepatoblastoma.	Withdrawn
technetium tc99m rh-annexin v	diagnosis or assessment of rejection status in heart, heart-lung, single lung, or bilateral lung transplants.	AD General diagnosis	diagnosis	nan	diagnosis|medical procedures
technetium tc99m sulfur colloid injection, lyophilized	for localization of sentinel lymph nodes in patients with melanoma.	MESH:D008545	melanoma	nan	cancer
tegafur/gimeracil/oteracil	treatment of gastric cancer	AD General cancer	cancer	nan	cancer
temoporfin	palliative treatment of recurrent, refractory or second primary squamous cell carcinomas of the head and neck in patients considered to be incurable with surgery or radiotherapy.	MESH:C535575	carcinoma squamous cell of head and neck	OMIM:275355	cancer
temozolomide	treatment of newly diagnosed high grade glioma	MESH:D005910	glioma	OMIM:137800|OMIM:607248|OMIM:613028|OMIM:613029|OMIM:613030|OMIM:613031|OMIM:613033	cancer
temozolomide	treatment of advanced metastatic melanoma.	MESH:D008545	melanoma	nan	cancer
temsirolimus	treatment of renal cell carcinoma	MESH:D002292	carcinoma renal cell	OMIM:144700|OMIM:605074	cancer|urogenital disease (female)|urogenital disease (male)
teniposide	treatment of refractory childhood acute lymphocytic leukemia.	MESH:D007938	leukemia	nan	cancer
teriparatide	treatment of idiopathic osteoporosis.	MESH:D010024	osteoporosis	OMIM:166710	musculoskeletal disease
teriparatide	diagnostic agent to assist in establishing the diagnosis in patients presenting with clinical and laboratory evidence of hypocalcemia due to either hypoparathyroidism or pseudohypoparathyroidism.	MESH:D011547	pseudohypoparathyroidism	nan	genetic disease (inborn)|metabolic disease|musculoskeletal disease
terlipressin	treatment of bleeding esophageal varices.	AD General bleeing	bleeding	nan	blood disease
testosterone	treatment of weight loss in aids patients with hiv-associated wasting.	Withdrawn
testosterone	for use as physiologic testosterone replacement in androgen deficient hiv+ patients with an associated weight loss.	MESH:D015431	weight loss	nan	signs and symptoms
testosterone propionate ointment 2%	treatment of vulvar dystrophies.	N/A
testosterone sublingual	treatment of constitutional delay of growth and puberty in boys.	Withdrawn
tetrabenazine	treatment of moderate/severe tardive dyskinesia.	N/A
tetrabenazine	treatment of huntington's disease	MESH:D006816	huntington disease	OMIM:143100	genetic disease (inborn)|mental disorder|nervous system disease
tetraiodothyroacetic acid	suppression of thyroid stimulating hormone in patients with well-differentiated cancer of the thyroid gland.	AD General cancer	cancer	nan	cancer
tezacitabine	treatment of adenocarcinoma of the esophagus and stomach	MESH:C562730	adenocarcinoma of esophagus	nan	cancer|digestive system disease
thalidomide	treatment of graft versus host disease.	N/A
thalidomide	treatment of crohn's disease.	MESH:D003424	crohn disease	nan	digestive system disease
thalidomide	treatment of multiple myeloma	MESH:D009101	multiple myeloma	OMIM:254500	blood disease|cancer|cardiovascular disease|immune system disease
thalidomide	treatment of kaposi's sarcoma.	MESH:D012514	sarcoma kaposi	OMIM:148000	cancer|viral disease
thalidomide	treatment of primary brain malignancies.	AD General cancer	malignan	nan	cancer
thalidomide	treatment of hiv-associated wasting syndrome.	MESH:D019247	hiv wasting syndrome	nan	immune system disease|metabolic disease|nutrition disorder|viral disease
thalidomide	treatment of erythema nodosum leprosum.	MESH:D004893	erythema nodosum	nan	immune system disease|skin disease
thalidomide	treatment and prevention of recurrent aphthous ulcers in severely, terminally immunocompromised patients.	AD general prevention	prevention	nan	prevention
thalidomide	treatment of severe recurrent aphthous stomatitis in severely, terminally immunocompromised patients.	MESH:D013281	stomatitis aphthous	nan	mouth disease
thalidomide	treatment of the clinical manifestations of mycobacterial infection caused by mycobacterium tuberculosis and non-tuberculous mycobacteria.	MESH:D014376	tuberculosis	nan	bacterial infection or mycosis
thalidomide	prevention of graft versus host disease.	AD general prevention	prevention	nan	prevention
thalidomide	treatment and maintenance of reactional lepromatous leprosy.	MESH:D015440	leprosy lepromatous	nan	bacterial infection or mycosis
thalidomide	treatment of graft versus host disease in patients receiving bone marrow transplantation.	MESH:D001855	bone marrow disease	nan	blood disease
thalidomide	prevention of graft versus host disease in patients receiving bone marrow transplantation.	MESH:D001855	bone marrow disease	nan	blood disease
thalidomide	treatment of myelodysplastic syndrome	MESH:C536108	n syndrome	OMIM:310465	cancer|immune system disease|lymphatic disease|mental disorder|metabolic disease|nervous system disease|signs and symptoms
thawed donor matched banked umbilical cord blood enriched by cell sorting to produce a subpopulation expressing high levels of intracellular aldehyde dehydrogenase	to improve patient outcomes by decreasing time to platlet and neutrophil engraftment in patients with inherited metabolic diseases (imd) undergoing umbilical cord blood transplantation.	MESH:D008659	metabolic disease	nan	metabolic disease
theranost 68 ga rgd	a diagnostic for the management of moyamoya disease (mmd)	MESH:D009072	moyamoya disease	nan	cardiovascular disease|nervous system disease
thiotepa	conditioning treatment prior to hematopoietic stem cell transplantation	N/A
thymalfasin	treatment of chronic active hepatitis b.	MESH:D019694	hepatitis b chronic	nan	digestive system disease|viral disease
thymalfasin	treatment of stage iib through stage iv malignant melanoma	AD General cancer	malignan	nan	cancer
thymalfasin	treatment of digeorge anomaly with immune defects.	MESH:D009625	noma	nan	mouth disease
thymalfasin	treatment of hepatocellular carcinoma.	MESH:D006528	carcinoma hepatocellular	OMIM:114550	cancer|digestive system disease
thymosin beta 4	treatment of epidermolysis bullosa.	MESH:D004820	epidermolysis bullosa	nan	congenital abnormality|genetic disease (inborn)|skin disease
thymoxamine hcl	reversal of phenylephrine-induced mydriasis in patients who have narrow anterior angles and are at risk of developing an acute attack of angle-closure glaucoma following mydriasis.	Withdrawn
thyrotropin alfa	treatment of well-differentiated papillary, follicular or combined papillary/follicular carcinomas of the thyroid	MESH:D018265	carcinoma papillary follicular	nan	cancer
thyrotropin alpha	as an adjunct in the diagnosis of thyroid cancer.	AD General diagnosis	diagnosis	nan	diagnosis|medical procedures
tiapride	treatment of tourette's syndrome.	Withdrawn
tiazofurin (2-beta-d-ribofuranosyl-4-thiazolecarboxamide)	chronic myelogenous leukemia (cml)	MESH:D007938	leukemia	nan	cancer
tilarginine acetate	treatment of cardiogenic shock	MESH:D012770	shock cardiogenic	nan	cardiovascular disease|pathology (process)
tinidazole	treatment of amebiasis	MESH:D000562	amebiasis	nan	parasitic disease
tiopronin	prevention of cystine nephrolithiasis in patients with homozygous cystinuria.	MESH:D053040	nephrolithiasis	nan	urogenital disease (female)|urogenital disease (male)
tiotropium bromide	to improve pulmonary function in conjunction with standard therapy in the management of patients with cystic fibrosis	AD General therapic procedures	therapy management	nan	medical procedures
tipifarnib	treatment of acute myeloid leukemia	MESH:D015470	leukemia myeloid acute	OMIM:601626	cancer
tiratricol	for use in combination with levo-thyroxine to suppress thyroid stimulating hormone in patients with well-differentiated thyroid cancer who are intolerant to adequate doses of levo-thyroxine alone.	AD General cancer	cancer	nan	cancer
tissue plasminogen activator	treatment of acute ischemic stroke (ais) in children age 16 years and younger.	MESH:D020521	stroke	OMIM:606799	cardiovascular disease|nervous system disease
tissue repair cells obtained from autologous bone marrow expanded ex vivo with a cell production system	treatment of osteonecrosis.	MESH:D010020	osteonecrosis	nan	musculoskeletal disease|pathology (process)
tissue repair cells obtained from autologous bone marrow expanded ex vivo with a cell production system	treatment of dilated cardiomyopathy	MESH:D002311	cardiomyopathy dilated	OMIM:115200|OMIM:613424|OMIM:613642	cardiovascular disease
titanium dioxide and bisoctrizole	for the secondary prevention (prevention of lesional induction) of disorders with uv-a and visible light-induced photosensitivity, specifically actinic prurigo, hydroa vacciniforme, solar urticara (su), chronic actinic dermatitis (cad), the cutaneous prophyrias, smith-lemli-optiz syndrome, and hartnup's disease.	Withdrawn
tizanidine hcl	treatment of spasticity associated with multiple sclerosis and spinal cord injury.	MESH:D009103	multiple sclerosis	OMIM:126200|OMIM:612594|OMIM:612595|OMIM:612596	immune system disease|nervous system disease
tobramycin	treatment of bronchiectasis patients infected with pseudomonas aeruginosa.	MESH:D001987	bronchiectasis	nan	respiratory tract disease
tobramycin for inhalation	treatment of bronchopulmonary infections of pseudomonas aeruginosa in cystic fibrosis patients.	MESH:D011552	pseudomonas infections	nan	bacterial infection or mycosis
tocophersolan oral solution (vitamin e-tpgs)	treatment of vitamin e deficiency resulting from malabsorption due to prolonged cholestatic hepatobiliary disease.	Withdrawn
tolcapone	treatment of transthyretin amyloidosis	MESH:D000686	amyloidosis	nan	metabolic disease
topiramate	treatment of lennox-gastaut syndrome.	MESH:D065768	lennox gastaut syndrome	nan	genetic disease (inborn)|nervous system disease
toremifene	treatment of desmoid tumors.	N/A
toremifene	hormonal therapy of metastatic carcinoma of the breast.	MESH:D002277	carcinoma	nan	cancer
tosedostat	treatment of acute myeloid leukemia	MESH:D015470	leukemia myeloid acute	OMIM:601626	cancer
tositumomab and iodine i 131 tositumomab	treatment of non-hodgkin's b-cell lymphoma.	MESH:D008228	lymphoma non hodgkin	OMIM:605027	cancer|immune system disease|lymphatic disease
tramadol hydrochloride	treatment of painful hiv-associated neuropathy	MESH:C564945	neuropathy painful	nan	nervous system disease|signs and symptoms
tramadol hydrochloride	management of postherpetic neuralgia	MESH:D051474	neuralgia postherpetic	nan	nervous system disease|signs and symptoms
tranexamic acid	treatment of patients with congenital coagulopathies who are undergoing surgical procedures (e.g. dental extractions).	Withdrawn
tranilast	for the treatment of maligant glioma	MESH:D005910	glioma	OMIM:137800|OMIM:607248|OMIM:613028|OMIM:613029|OMIM:613030|OMIM:613031|OMIM:613033	cancer
transforming growth factor-beta 2	treatment of full thickness macular holes.	N/A
transgenic human alpha 1 antitrypsin	treatment of emphysema secondary to alpha 1 antitrypsin deficiency.	MESH:D019896	alpha 1 antitrypsin deficiency	OMIM:613490	digestive system disease|genetic disease (inborn)|pathology (process)|respiratory tract disease
treosulfan	treatment of ovarian cancer.	MESH:C538090	ovarian cancer	nan	cancer|endocrine system disease|urogenital disease (female)
tretinoin	treatment of t-cell non-hodgkin's lymphoma	MESH:D008228	lymphoma non hodgkin	OMIM:605027	cancer|immune system disease|lymphatic disease
tretinoin	treatment of acute and chronic leukemia.	MESH:D007938	leukemia	nan	cancer
tretinoin	treatment of acute promyelocytic leukemia.	MESH:D015473	leukemia promyelocytic acute	OMIM:612376	cancer
tretinoin	treatment of squamous metaplasia of the ocular surface epithelia (conjunctiva and/or cornea) with mucous deficiency and keratinization.	MESH:D008679	metaplasia	nan	pathology (process)
trientine hcl	treatment of patients with wilson's disease who are intolerant, or inadequately responsive to penicillamine.	OMIM:277900	wilson disease	OMIM:277900	genetic disease (inborn)
triheptanoin	treatment of fatty acid disorders	N/A
triheptanoin	treatment of glycogen storage disorder ii (pompe disease)	MESH:D006008	glycogen storage disease	nan	genetic disease (inborn)|metabolic disease
trimetrexate	treatment of metastatic osteogenic sarcoma.	Withdrawn
trimetrexate glucuronate	treatment of pneumocystis carinii pneumonia in aids patients.	MESH:D016720	pneumocystis carinii pneumonia	nan	bacterial infection or mycosis
trimetrexate glucuronate	treatment of metastatic colorectal adenocarcinoma.	Withdrawn
trimetrexate glucuronate	treatment of pancreatic adenocarcinoma.	Withdrawn
trimetrexate glucuronate	treatment of metastatic carcinoma of the head and neck (i.e. buccal cavity, pharynx, and larynx).	Withdrawn
trimetrexate glucuronate	treatment of patients with advanced non-small cell carcinoma of the lung.	Withdrawn
triptorelin pamoate	for use in the palliative treatment of advanced ovarian carcinoma of epithelial origin.	Withdrawn
trisaccharides a and b	treatment of moderate to very severe clinical forms of transfusion reactions arising from abo incompatible transfusions of blood, blood products, and blood derivatives.	Withdrawn
trisaccharides a and b	prevention of abo medical hemolytic reactions arising from abo-incompatible bone marrow transplantation.	AD general prevention	prevention	nan	prevention
trisaccharides a and b	for use in abo-incompatible solid organ transplantation, including kidney, heart, liver and pancreas.	AD organ rejection	organ transplantation	nan	organ transplantation|medical procedures
trisaccharides a and b	treatment of moderate to severe clinical forms of hemolytic disease of the newborn arising from placental transfer of antibodies against blood group substances a and b.	MESH:D010922	placenta disease	nan	pregnancy complication
trisodium citrate concentration	for use in leukapheresis procedures.	N/A
trisodium zinc diethylenetriaminepentaacetate	treatment of patients with known or suspected internal contamination with plutonium, americium, or curium to increase the rate of elimination.	AD prevention	internal contamination	nan	prevention
troleandomycin	treatment of severe steroid-requiring asthma.	Withdrawn
troxacitabine	treatment of acute myeloid leukemia	Withdrawn
trypan blue	selectively staining epiretinal membranes during ophthalmic surgical vitrectomy procedures	MESH:D019773	epiretinal membrane	nan	eye disease
tumor necrosis factor-binding protein 1	treatment of symptomatic patients with aids including all patients with cd4 counts less than 200 cells per mm3.	MESH:D000163	aids	nan	immune system disease|viral disease
tumor necrosis factor-binding protein ii	treatment of symptomatic patients with the aids including all patients with cd4 t-cell counts less than 200 cells per mm3.	MESH:D000163	aids	nan	immune system disease|viral disease
tyloxapol	treatment of cystic fibrosis.	MESH:D003550	cystic fibrosis	OMIM:219700	digestive system disease|genetic disease (inborn)|infant-newborn disease|respiratory tract disease
type 1 native bovine skin collagen	treatment of diffuse systemic sclerosis	MESH:D012598	sclerosis	nan	pathology (process)
ubiquinol	treatment of huntington's disease	MESH:D006816	huntington disease	OMIM:143100	genetic disease (inborn)|mental disorder|nervous system disease
ubiquinol, coenzyme q10, ubiquinone	treatment of pediatric congestive heart failure	MESH:D006333	heart failure	nan	cardiovascular disease
ubiquinone	treatment of mitochondrial cytopathies.	N/A
unconjugated chimeric (human-murine) g250 igg monoclonal antibody	treatment of renal cell carcinoma.	MESH:D002292	carcinoma renal cell	OMIM:144700|OMIM:605074	cancer|urogenital disease (female)|urogenital disease (male)
urea for intravitreal injection	treatment of retinitis pigmentosa	MESH:D012174	retinitis pigmentosa	OMIM:268000|OMIM:300155|OMIM:300424|OMIM:602594|OMIM:606068	eye disease|genetic disease (inborn)
uridine 5'-triphosphate	treatment of cystic fibrosis.	Withdrawn
uridine 5'-triphosphate	to facilitate the removal of lung secretions in the treatment of patients with primary ciliary dyskinesia.	Withdrawn
urofollitropin	for the initiation and re-initiation of spermatogenesis in adult males with reproductive failure due to hypothalamic or pituitary dysfunction, hypogonadotropic hypogonadism.	Withdrawn
urofollitropin	for induction of ovulation in patients with polycystic ovarian disease who have an elevated lh/fsh ratio and who have failed to respond to adequate clomiphene citrate therapy.	MESH:D010049	ovarian disease	nan	endocrine system disease|urogenital disease (female)
urogastrone	for acceleration of corneal epithelial regeneration and healing of stromal incisions from corneal transplant surgery.	AD surgery	surger	nan	medical procedures
ursodiol	management of the clinical signs and symptoms associated with primary biliary cirrhosis.	Withdrawn
ursodiol	treatment of patients with primary biliary cirrhosis	N/A
vaccinia immune globulin (human) intravenous	treatment of severe complications from the smallpox vaccine	MESH:D012899	smallpox	nan	viral disease
vaccinia immune globulin (human) intravenous	treatment of complications of vaccinia vaccination	MESH:D014615	vaccinia	nan	viral disease
valine, isoleucine and leucine	treatment of hyperphenylalaninemia	MESH:C538382	hyperphenylalaninemia	nan	genetic disease (inborn)|metabolic disease|nervous system disease
valproate	treatment of fragile x syndrome	MESH:D005600	fragile x syndrome	OMIM:300624|OMIM:309548	congenital abnormality|genetic disease (inborn)|nervous system disease
valproic acid, sodium	treatment of familial adenomatous polyposis	Withdrawn
valrubicin	treatment of carcinoma in situ of the urinary bladder.	MESH:D002278	carcinoma in situ	nan	cancer
vapreotide	treatment of symptomatic carcinoid tumors	MESH:D002276	carcinoid tumor	nan	cancer
varbulin	treatment of glioblastoma multiforme.	MESH:D005909	glioblastoma	nan	cancer
varicella zoster immune globulin (human)	passive immunization for the treatment of exposed, susceptible individuals who are at risk of complications from varicella	AD prevention	exposed	nan	prevention
vasoactive intestinal peptide	treatment of acute respiratory distress syndrome.	MESH:C536108	n syndrome	OMIM:310465	cancer|immune system disease|lymphatic disease|mental disorder|metabolic disease|nervous system disease|signs and symptoms
vasoactive intestinal polypeptide	treatment of acute esophageal food impaction.	N/A
virulizin	treatment of pancreatic cancer.	MESH:C535836	pancreatic cancer	nan	cancer|digestive system disease|endocrine system disease
water-miscible vitamin a palmitate	prevention of bronchopulmonary dysplasia.	MESH:D001997	bronchopulmonary dysplasia	nan	infant-newborn disease|respiratory tract disease
xenogeneic hepatocytes	treatment of severe liver failure.	MESH:D017093	liver failure	nan	digestive system disease
yttrium (90y) antiferritin polyclonal antibodies	treatment of hodgkin's disease.	MESH:D006689	hodgkin disease	OMIM:236000	cancer|immune system disease|lymphatic disease
yttrium(90y)-dtpa-radiolabelled chimeric monoclonal antibody against frizzled homologue 10	treatment of soft tissue sarcoma	MESH:D012509	sarcoma	nan	cancer
yttrium-90 radiolabeled humanized monoclonal anti-carcinoembroyonic antigen igg antibody	treatment of ovarian carcinoma.	MESH:D002277	carcinoma	nan	cancer
zalcitabine	treatment of aids.	MESH:D000163	aids	nan	immune system disease|viral disease
zalcitabine	treatment of aids.	MESH:D000163	aids	nan	immune system disease|viral disease
zidovudine	treatment of aids related complex.	MESH:D000386	aids related complex	nan	immune system disease|viral disease
zinc acetate	treatment of wilson's disease.	OMIM:277900	wilson disease	OMIM:277900	genetic disease (inborn)
zoledronate	treatment of tumor induced hypercalcemia.	MESH:D006934	hypercalcemia	nan	metabolic disease
zosuquidar trihydrochloride	treatment of acute myeloid leukemia	MESH:D015470	leukemia myeloid acute	OMIM:601626	cancer
[131i]-n-(2-(diethylamino) ethyl-4-(4 flurobenzamido)-5-(iodo)-2-methoxybenzamide	treatment of metastatic melanoma, stages iib, iic, iii and iv	MESH:D008545	melanoma	nan	cancer
[5,10,15,20-tetrakis(1,3-diethylimidazolium-2-yl)porphyrinato] manganese(iii)pentachloride	treatment of amyotrophic lateral sclerosis	MESH:D000690	amyotrophic lateral sclerosis	nan	metabolic disease|nervous system disease
[5-(5-chloro-1h-pyrrolo[2,3-b]pyridin-3-ylmethyl)-pyridin-2-yl]-(6-trifluoromethyl-pyridin-3-ylmethyl)-amine hydrochloride salt	treatment of pigmented villonodular synovitis/giant cell tumor of the tendon sheath	MESH:D013586	synovitis pigmented villonodular	nan	musculoskeletal disease
[5-amino-1-(4-fluoro-phenyl)-1h-pyrazol-4-yl]-[3-(2,3-dihydroxy-propoxy)-phenyl]-methanone	treatment of pancreatic cancer	MESH:C535836	pancreatic cancer	nan	cancer|digestive system disease|endocrine system disease
[ac3-ycd2(v)] and flucytosine (5-fc xr)	treatment of glioblastoma multiforme	MESH:D005909	glioblastoma	nan	cancer
[lu-177]-dota-tyr3-octreotate	treatment of gastro-entero-pancreatic neuroendocrine tumors	MESH:D018358	neuroendocrine tumors	nan	cancer
[nle4, d-phe7]-a-melanocyte stimulating hormone	treatment of erythropoietic porphyrias	MESH:D017092	porphyria erythropoietic	OMIM:263700	genetic disease (inborn)|metabolic disease|skin disease
[a-n-(2'succinyl-paclitaxel)thr]-phe-phe-tyr-gly-gly-ser-arg-gly-[epsilon-n-(2'succinyl-paclitaxel)lys]-arg-asn-asn-phe-[epsilon-n-(2'succinyl-paclitaxel)lys]-thr-glu-glu-tyr	treatment of glioblastoma multiforme	MESH:D005909	glioblastoma	nan	cancer
[met5]-enkephalin	treatment of pancreatic cancer	MESH:C535836	pancreatic cancer	nan	cancer|digestive system disease|endocrine system disease
a live attenuated bioengineered listeria monocytogenes cancer immunotherapy	treatment of stage ii to iv invasive cervical carcinoma	MESH:D002277	carcinoma	nan	cancer
a-galactosidase a	treatment of fabry's disease	MESH:D000795	fabry disease	OMIM:301500	cardiovascular disease|genetic disease (inborn)|metabolic disease|nervous system disease
aadeno-associated viral vector, serotype 2, containing the human choroideremia gene encoding human rab escort protein 1	treatment of choroideremia due to mutations in the human choroideremia gene (chm)	MESH:D015794	choroideremia	OMIM:303100	eye disease|genetic disease (inborn)
abagovomab	treatment of epithelial ovarian cancer	Withdrawn
abatacept	treatment of type 1 diabetes mellitus patients with residual beta cell function	MESH:D003922	diabetes mellitus type 1	OMIM:222100|OMIM:612227	endocrine system disease|immune system disease|metabolic disease
abeotaxane inhibitor of microtubules	treatment of pediatric neuroblastoma.	MESH:D009447	neuroblastoma	OMIM:256700|OMIM:613013|OMIM:613014|OMIM:613015|OMIM:613016|OMIM:613017	cancer
abeotaxane inhibitor of microtubules	treatment of gliomas	MESH:D005910	glioma	OMIM:137800|OMIM:607248|OMIM:613028|OMIM:613029|OMIM:613030|OMIM:613031|OMIM:613033	cancer
acadesine	treatment of chronic lymphocytic leukemia	MESH:D007938	leukemia	nan	cancer
acadesine	treatment of multiple myeloma	MESH:D009101	multiple myeloma	OMIM:254500	blood disease|cancer|cardiovascular disease|immune system disease
acamprosate	treatment of fragile x syndrome	MESH:D005600	fragile x syndrome	OMIM:300624|OMIM:309548	congenital abnormality|genetic disease (inborn)|nervous system disease
acetyl-d-arginyl-d-arginyl-d-arginyl-d-arginyl-d-arginyl-d-arginyl-d-arginyl-d-arginyl-d-arginyl-d-cysteinyl-d-glutaminyl-d-cysteinyl-d-arginyl-d-arginyl-d-lysyl-dasparaginylamide disulfide	treatment of pancreatic cancer.	Withdrawn
acetyl-l-carnitine	treatment of fragile x syndrome	MESH:D005600	fragile x syndrome	OMIM:300624|OMIM:309548	congenital abnormality|genetic disease (inborn)|nervous system disease
acetyl-l-carnitine (alc)	treatment of rett syndrome	MESH:D015518	rett syndrome	OMIM:312750	genetic disease (inborn)|nervous system disease
acetylcysteine	for the intravenous treatment of moderate to severe acetaminophen overdose	N/A
acyclovir	treatment of herpetic keratitis	Withdrawn
acyclovir	treatment of acute herpetic keratitis caused by herpes simplex virus type 1 and 2	MESH:D016849	keratitis herpetic	nan	eye disease|viral disease
adalimumab	treatment of pediatric crohn's disease.	MESH:C536215	pediatric crohn s disease	nan	digestive system disease
adalimumab	treatment of juvenile rheumatoid arthritis	MESH:D001172	arthritis rheumatoid	OMIM:180300	connective tissue disease|immune system disease|musculoskeletal disease
adalimumab	treatment of pediatric patients with ulcerative colitis	MESH:C536315	pediatric ulcerative colitis	nan	digestive system disease
adalimumab	treatment of behcet's disease	N/A
adalimumab	treatment of non-infectious intermediate, posterior, or pan-uveitis, or chronic non-infectious anterior uveitis	MESH:D015867	uveitis intermediate	nan	eye disease
adeno associated viral vector containing human arsb gene	treatment of mucopolysaccharidosis type vi (mps vi; maroteaux-lamy syndrome)	MESH:D009087	mucopolysaccharidosis vi	OMIM:253200	connective tissue disease|genetic disease (inborn)|metabolic disease
adeno associated viral vector serotype rh.10 carrying the human sgsh and sumf1 cdnas	treatment of mucopolysaccharidosis type iiia (sanfilippo type a syndrome)	MESH:D009084	mucopolysaccharidosis iii	OMIM:252900|OMIM:252920|OMIM:252930|OMIM:252940	connective tissue disease|genetic disease (inborn)|metabolic disease
adeno associated virus with modified transthyretin and sequence encoding factor ix variant gene	treatment of hemophilia b	MESH:D002836	hemophilia b	OMIM:306900	blood disease|genetic disease (inborn)
adeno-associated viral vector containing dna encoding an rnai targeting rhodopsin in combination with an adeno-associated viral vector containing dna encoding a rhodopsin gene	treatment of retinitis pigmentosa	MESH:D012174	retinitis pigmentosa	OMIM:268000|OMIM:300155|OMIM:300424|OMIM:602594|OMIM:606068	eye disease|genetic disease (inborn)
adeno-associated viral vector containing modified u11 snrna	treatment of duchenne muscular dystrophy.	MESH:D020388	muscular dystrophy duchenne	OMIM:300376|OMIM:310200	genetic disease (inborn)|musculoskeletal disease|nervous system disease
adeno-associated viral vector containing the human nadh dehydrogenase 4 gene	treatment of leber hereditary optic neuropathy	neuropathy	neuropathy	nan	nervous system disease
adeno-associated viral vector expressing human retinoschisin-1 gene	treatment of x-linked juvenile retinoschisis (xlrs).	MESH:D041441	retinoschisis	OMIM:312700	eye disease
adeno-associated viral vector serotype 2 containing the human rab escort protein 1 gene	treatment of choroideremia	MESH:D015794	choroideremia	OMIM:303100	eye disease|genetic disease (inborn)
adeno-associated viral vector serotype 9 containing human n-acetylglucosaminidase alpha gene	treatment of mucopolysaccharidosis type iiib (sanfilippo b syndrome)	MESH:D009084	mucopolysaccharidosis iii	OMIM:252900|OMIM:252920|OMIM:252930|OMIM:252940	connective tissue disease|genetic disease (inborn)|metabolic disease
adeno-associated virus serotype 9 expressing the human survival motor neuron gene	treatment of spinal muscular atrophy	MESH:D009134	muscular atrophy spinal	nan	nervous system disease
adeno-associated virus transgene of follistatin	treatment of duchennes and becker's muscular dystrophy	MESH:D020388	muscular dystrophy duchenne	OMIM:300376|OMIM:310200	genetic disease (inborn)|musculoskeletal disease|nervous system disease
adeno-associated virus vector serotype 9 expressing human sulfamidase	treatment of mucopolysaccharidosis type iiia (sanfilippo a syndrome).	MESH:D009084	mucopolysaccharidosis iii	OMIM:252900|OMIM:252920|OMIM:252930|OMIM:252940	connective tissue disease|genetic disease (inborn)|metabolic disease
adenovirus containing a human fas-c gene	treatment of malignant glioma	AD General cancer	malignan	nan	cancer
adenovirus delta 24-rgd, an oncolytic adenovirus genetically modified for treatment of glioma	treatment of glioma	MESH:D005910	glioma	OMIM:137800|OMIM:607248|OMIM:613028|OMIM:613029|OMIM:613030|OMIM:613031|OMIM:613033	cancer
adult adherent bone marrow-derived multipotent stem cells	treatment of mps-1, including hurler syndrome	MESH:C536108	n syndrome	OMIM:310465	cancer|immune system disease|lymphatic disease|mental disorder|metabolic disease|nervous system disease|signs and symptoms
aerosolized beractant	treatment of respiratory distress syndrome	MESH:C536108	n syndrome	OMIM:310465	cancer|immune system disease|lymphatic disease|mental disorder|metabolic disease|nervous system disease|signs and symptoms
afamelanotide	treatment of familial benign chronic pemphigus (hailey-hailey disease)	MESH:D016506	pemphigus benign familial	OMIM:169600	genetic disease (inborn)|skin disease
afamelanotide	treatment of solar urticaria	MESH:D014581	urticaria	nan	immune system disease|skin disease
afatinib	treatment of epidermal growth factor receptor (egfr) mutation-positive non-small cell lung cancer (nsclc).	MESH:D008175	non small cell lung cancer	nan	cancer|respiratory tract disease
afatinib	treatment of malignant brain and central nervous system tumors	AD General cancer	malignan	nan	cancer
aldoxorubicin	treatment of ovarian cancer	MESH:C538090	ovarian cancer	nan	cancer|endocrine system disease|urogenital disease (female)
aldoxorubicin	treatment of glioblastoma multiforme	MESH:D005909	glioblastoma	nan	cancer
aldoxorubicin	treatment of small cell lung cancer	AD General cancer	cancer	nan	cancer
alemtuzumab	treatment of chronic lymphocytic leukemia.	MESH:D007938	leukemia	nan	cancer
alendronate	treatment of osteogenesis imperfecta in pediatric patients 4 years of age and older	Withdrawn
alfimeprase	treatment of st-elevation myocardial infarcted patients who are undergoing primary percutaneous coronary intervention	N/A
algenpantucel-l	treatment of pancreatic cancer.	MESH:C535836	pancreatic cancer	nan	cancer|digestive system disease|endocrine system disease
alicaforsen	treatment of pouchitis.	MESH:D019449	pouchitis	nan	digestive system disease
alisertib	treatment of peripheral t-cell lymphoma	MESH:D016411	lymphoma t cell peripheral	nan	cancer|immune system disease|lymphatic disease
alisertib	treatment of small cell lung cancer	AD General cancer	cancer	nan	cancer
all-cis-docosa-4,7,10,13,16,19-hexaenoic acid	treatment of retinitis pigmentosa	MESH:D012174	retinitis pigmentosa	OMIM:268000|OMIM:300155|OMIM:300424|OMIM:602594|OMIM:606068	eye disease|genetic disease (inborn)
allantoin	treatment of skin blistering and erosions associated with inherited epidermolysis bullosa	MESH:D004820	epidermolysis bullosa	nan	congenital abnormality|genetic disease (inborn)|skin disease
allogeneic cord blood cells, ex vivo modulated with 16,16 dimethyl prostaglandin e2 (dmpge2)	enhancement of stem cell engraftment through ex vivo treatment of human allogeneic hematopoietic stem cells (treatment of neuropenia, thrombocytopenia, lymphopenia, and anemia).	MESH:D013921	thrombocytopenia	nan	blood disease
allogeneic ex vivo expanded umbilical cord blood cells	for use as hematopoietic support in patients with chronic myeloid leukemia	Withdrawn
allogeneic ex vivo expanded unbilical cord blood cells	for use as hematopoietic support in patients with myelodysplastic syndromes	Withdrawn
allogeneic ex-vivo expanded placental adherent stromal cells	treatment of aplastic anemia	MESH:D000741	anemia aplastic	OMIM:609135	blood disease
allogeneic ex-vivo expanded placental adherent stromal cells	treatment of thromboangiitis obliterans (buerger's disease)	MESH:D013919	thromboangiitis obliterans	nan	cardiovascular disease
allogeneic hematopoietic stem cell	prevention (reduction) of transplant related mortality (trm, which is caused by graft versus host disease and/or infections) following mismatched (haploidentical) allogeneic hematopoietic stem cell transplantation.	MESH:D057973	dent disease	nan	genetic disease (inborn)|metabolic disease|urogenital disease (female)|urogenital disease (male)
allogeneic mesenchymal precursor cells derived from ex vivo healthy donors harvested from iliac crest.	treatment of insufficient hematopoietic stem cell production in patients with hematologic malignancies who have failed treatment with conventional chemotherapy.	AD General cancer	malignan	nan	cancer
allogenic retinal epithelial cells transfected with plasmid vector expressing ciliary neurotrophic growth factor	treatment of macular telangiectasia type 2 (mactel)	N/A
allopregnanolone	treatment of neimann-pick disease, type c	N/A
allopregnanolone	treatment of status epilepticus	MESH:D013226	status epilepticus	nan	nervous system disease
alpha melanotropin	treatment of chronic beryllium disease	MESH:D002908	chronic disease	nan	pathology (process)
alpha-1 proteinase inhibitor (human)	treatment of patients with recent onset (	N/A
alpha-1 proteinase inhibitor (human)	treatment of graft versus host disease	N/A
alpha-tocotrienol quinone	treatment of inherited mitochondrial respiratory chain diseases.	MESH:D028361	mitochondrial disease	nan	metabolic disease
alpha1 proteinase inhibitor (human)	treatment of emphysema secondary to congenital alpha1-antitrypsin deficiency.	MESH:D019896	alpha 1 antitrypsin deficiency	OMIM:613490	digestive system disease|genetic disease (inborn)|pathology (process)|respiratory tract disease
alpha1-proteinase inhibitor (human)	treatment of cystic fibrosis	MESH:D003550	cystic fibrosis	OMIM:219700	digestive system disease|genetic disease (inborn)|infant-newborn disease|respiratory tract disease
alpha1-proteinase inhibitor (human)	treatment of cystic fibrosis	MESH:D003550	cystic fibrosis	OMIM:219700	digestive system disease|genetic disease (inborn)|infant-newborn disease|respiratory tract disease
alteplase	treatment of intraventricular hemorrhage associated with intracerebral hemorrhage	MESH:D002543	cerebral hemorrhage	nan	cardiovascular disease|nervous system disease|pathology (process)
altiratinib	treatment of glioblastoma multiforme.	MESH:D005909	glioblastoma	nan	cancer
amatuximab	treatment of mesothelioma	MESH:D008654	mesothelioma	nan	cancer
ambrisentan	treatment of pulmonary arterial hypertension	MESH:D006976	hypertension pulmonary	OMIM:178600	respiratory tract disease
ambrisentan	treatment of idiopathic pulmonary fibrosis	Withdrawn
ambroxol	treatment of gaucher disease	MESH:D005776	gaucher disease	OMIM:230800|OMIM:230900|OMIM:231000	genetic disease (inborn)|metabolic disease|nervous system disease
aminolevulinic acid hydrochloride	treatment of esophageal dysplasia	N/A
aminosidine	treatment of visceral leishmaniasis	MESH:D007898	leishmaniasis visceral	OMIM:608207	parasitic disease
amitriptyline and ketamine	treatment of postherpetic neuralgia	MESH:D051474	neuralgia postherpetic	nan	nervous system disease|signs and symptoms
ammonium 21-tungsto-9-antimoniate	treatment of acquired immunodeficiency syndrome.	Withdrawn
ammonium tetrathiomolybdate	treatment of idiopathic pulmonary fibrosis	MESH:D054990	idiopathic pulmonary fibrosis	OMIM:178500	respiratory tract disease
amphotericin b	treatment of visceral leishmaniasis.	MESH:D007898	leishmaniasis visceral	OMIM:608207	parasitic disease
amrubicin	treatment of small cell lung cancer	AD General cancer	cancer	nan	cancer
an adeno-associated viral vector containing a codon-optimised human factor ix gene (aav5-hfixco)	treatment of hemophilia b	MESH:D002836	hemophilia b	OMIM:306900	blood disease|genetic disease (inborn)
anakinra	treatment of cryopyrin-associated periodic syndromes	MESH:D056587	cryopyrin associated periodic syndromes	OMIM:607115	genetic disease (inborn)|skin disease
angiotensin (1-7)	treatment of patients requiring stem cell transplantation to accelerate the mobilization of hematopoietic stem cells (cd34+) from the bone marrow to the peripheral blood when combined with a granulocyte colony-stimulating factor	N/A
angiotensin (1-7)[a(1-7)]	treatment of duchenne muscular dystrophy	MESH:D020388	muscular dystrophy duchenne	OMIM:300376|OMIM:310200	genetic disease (inborn)|musculoskeletal disease|nervous system disease
angiotensin 1-7	to accelerate engraftment of hematopoietic cells (treatment of neutropenia, thrombocytopenia, lymphoma, and aneima)in hematopoietic stem cell transplants.	MESH:D013921	thrombocytopenia	nan	blood disease
angiotensin 1-7	treatment of sarcoma.	MESH:D012509	sarcoma	nan	cancer
[truncated: 1,334 more rows]

## Sheet: S3.Approved-Categ-ByDisease
Table S3. The disease category mapped for the current FDA-approved orphan drugs ranked by drug number
[truncated: 39 more rows]

[truncated: 5 more sheets: S4.Approved-Diseae-ByDrug, S5.Destinated-Categ-ByDisease, S6.Designated-Disease-ByDrug, S7. Gain-of-function mutations, S8. Loss-of-function+Allosteric]
